# Supplementary material for: Phenotypic and genetic features of a novel clinically isolated rough morphotype Candida auris
Source: Front Microbiol. 2023 Jun 7;14:1174878. doi: 10.3389/fmicb.2023.1174878 (PMC10282645; doi:10.3389/fmicb.2023.1174878)
Supplement: Supplementary file 1 [file Data_Sheet_1.xlsx]

## Sheet: Expression value
Gene_ID	AU2_1:read count	AU2_1:fpkm	AU2_2:read count	AU2_2:fpkm	AU2_3:read count	AU2_3:fpkm	AU4_1:read count	AU4_1:fpkm	AU4_2:read count	AU4_2:fpkm	AU4_3:read count	AU4_3:fpkm	C1_1:read count	C1_1:fpkm	C1_2:read count	C1_2:fpkm	C1_3:read count	C1_3:fpkm	Chromosome	Start Site	End Site	Direction	Length	Name	GO	KEGG	eggNOG	eggNOG_Category	Swissprot	Description	BP	CC	MF	Pathway
gene-CJI97_000001	0	0	0	0	0	0	0	0	0	0	0	0	0	0	0	0	0	0	PGLS01000001.1	279	629	+	351	gene-CJI97_000001	-	-	-	-	-	-	-	-	-	-
gene-CJI97_000002	0	0	0	0	0	0	0	0	0	0	0	0	0	0	0	0	0	0	PGLS01000001.1	6461	6578	-	118	gene-CJI97_000002	-	-	-	-	-	-	-	-	-	-
gene-CJI97_000003	1	0.156755	0	0	0	0	0	0	0	0	1	0.108663	0	0	0	0	0	0	PGLS01000001.1	8762	9112	+	351	gene-CJI97_000003	-	-	-	-	-	-	-	-	-	-
gene-CJI97_000004	0	0	0	0	0	0	0	0	0	0	0	0	0	0	0	0	0	0	PGLS01000001.1	14940	15057	-	118	gene-CJI97_000004	-	-	-	-	-	-	-	-	-	-
gene-CJI97_000005	1	0.156755	0	0	0	0	0	0	0	0	0	0	0	0	0	0	0	0	PGLS01000001.1	17236	17586	+	351	gene-CJI97_000005	-	-	-	-	-	-	-	-	-	-
gene-CJI97_000006	0	0	0	0	0	0	0	0	0	0	0	0	0	0	0	0	0	0	PGLS01000001.1	23416	23533	-	118	gene-CJI97_000006	-	-	-	-	-	-	-	-	-	-
gene-CJI97_000007	244	28.8713	219	27.078	147	14.3437	280	21.7383	183	24.4312	319	26.1654	235	31.8046	94	12.8189	83	7.48606	PGLS01000001.1	31246	31710	-	465	gene-CJI97_000007	-	-	-	-	-	-	-	-	-	-
gene-CJI97_000008	412	16.0089	386	15.6729	349	11.183	587	14.9656	301	13.1962	488	13.1446	373	16.5776	205	9.18052	349	10.3369	PGLS01000001.1	34718	36133	+	1416	gene-CJI97_000008	-	-	-	-	-	-	-	-	-	-
gene-CJI97_000009	317	9.04182	264	7.8686	269	6.32728	468	8.75858	274	8.81788	378	7.47393	198	6.45963	108	3.55033	152	3.30476	PGLS01000001.1	38265	40193	+	1929	gene-CJI97_000009	-	-	-	-	sp|Q92341|STR3_SCHPO Low affinity heme transporter str3 OS=Schizosaccharomyces pombe (strain 972 / ATCC 24843) OX=284812 GN=str3 PE=1 SV=1	BAK05769.1 predicted protein [Hordeum vulgare subsp. vulgare]	-	-	-	-
gene-CJI97_000010	24462	838.582	24507	877.891	25761	728.257	52119	1172.31	26224	1014.31	48527	1153.18	27678	1085.26	17074	674.586	24292	634.77	PGLS01000001.1	41213	42817	-	1605	gene-CJI97_000010	GO:0000041;GO:0003674;GO:0005215;GO:0005385;GO:0005575;GO:0005623;GO:0005886;GO:0006810;GO:0006811;GO:0006812;GO:0006829;GO:0008150;GO:0008324;GO:0015075;GO:0015318;GO:0016020;GO:0022857;GO:0022890;GO:0030001;GO:0034220;GO:0044464;GO:0046873;GO:0046915;GO:0051179;GO:0051234;GO:0055085;GO:0070838;GO:0071577;GO:0071944;GO:0072509;GO:0072511;GO:0098655;GO:0098660;GO:0098662	K14709	-	-	sp|O94639|ZRT1_SCHPO Zinc-regulated transporter 1 OS=Schizosaccharomyces pombe (strain 972 / ATCC 24843) OX=284812 GN=zrt1 PE=1 SV=1	XP_009400783.1 PREDICTED: zinc transporter 8-like [Musa acuminata subsp. malaccensis]	GO:0000041//transition metal ion transport;GO:0006810//transport;GO:0006811//ion transport;GO:0006812//cation transport;GO:0006829//zinc ion transport;GO:0008150//biological_process;GO:0030001//metal ion transport;GO:0034220//ion transmembrane transport;GO:0051179//localization;GO:0051234//establishment of localization;GO:0055085//transmembrane transport;GO:0071577//zinc ion transmembrane transpo…	GO:0005575//cellular_component;GO:0005623//obsolete cell;GO:0005886//plasma membrane;GO:0016020//membrane;GO:0044464//obsolete cell part;GO:0071944//cell periphery;	GO:0003674//molecular_function;GO:0005215//transporter activity;GO:0005385//zinc ion transmembrane transporter activity;GO:0008324//cation transmembrane transporter activity;GO:0015075//ion transmembrane transporter activity;GO:0015318//inorganic molecular entity transmembrane transporter activity;GO:0022857//transmembrane transporter activity;GO:0022890//inorganic cation transmembrane transporte…	-
gene-CJI97_000011	25438	2073.52	24102	2052.93	36946	2483.48	64435	3446.18	34369	3160.89	67820	3832.16	29090	2712.16	24391	2291.41	33186	2061.95	PGLS01000001.1	43597	44271	+	675	gene-CJI97_000011	-	-	-	-	-	-	-	-	-	-
gene-CJI97_000012	870	78.6015	731	69.0122	805	59.9758	1745	103.442	778	79.3064	1502	94.0681	695	71.8195	526	54.7703	747	51.4436	PGLS01000001.1	45327	45935	+	609	gene-CJI97_000012	-	-	-	-	-	-	-	-	-	-
gene-CJI97_000013	2995	202.691	2965	209.681	3660	204.262	5058	224.599	2849	217.544	4701	220.541	2079	160.931	2055	160.287	2863	147.693	PGLS01000001.1	46118	46930	+	813	gene-CJI97_000013	-	-	-	-	-	-	-	-	-	-
gene-CJI97_000014	5446	222.453	5076	216.66	6836	230.267	7615	204.09	4603	212.138	7366	208.571	3739	174.688	4259	200.501	6152	191.548	PGLS01000001.1	47478	48824	-	1347	gene-CJI97_000014	-	-	-	-	sp|Q757H2|CSR1_ASHGO Phosphatidylinositol transfer protein CSR1 OS=Ashbya gossypii (strain ATCC 10895 / CBS 109.51 / FGSC 9923 / NRRL Y-1056) OX=284811 GN=CSR1 PE=3 SV=2	KAB8532579.1 hypothetical protein FH972_025524 [Carpinus fangiana]	-	-	-	-
gene-CJI97_000015	6689	206.878	7480	241.742	8552	218.117	8331	169.06	5325	185.819	8364	179.32	3941	139.414	3451	123.012	4992	117.686	PGLS01000001.1	50239	52017	-	1779	gene-CJI97_000015	GO:0000293;GO:0003674;GO:0003824;GO:0005575;GO:0005622;GO:0005623;GO:0005737;GO:0005739;GO:0005886;GO:0008150;GO:0008152;GO:0016020;GO:0016491;GO:0016722;GO:0016723;GO:0043226;GO:0043227;GO:0043229;GO:0043231;GO:0044424;GO:0044444;GO:0044464;GO:0055114;GO:0071944	-	-	-	sp|Q12333|FRE7_YEAST Ferric/cupric reductase transmembrane component 7 OS=Saccharomyces cerevisiae (strain ATCC 204508 / S288c) OX=559292 GN=FRE7 PE=1 SV=2	XP_023893830.1 ferric/cupric reductase transmembrane component 7-like [Quercus suber]	GO:0008150//biological_process;GO:0008152//metabolic process;GO:0055114//obsolete oxidation-reduction process;	GO:0005575//cellular_component;GO:0005622//intracellular anatomical structure;GO:0005623//obsolete cell;GO:0005737//cytoplasm;GO:0005739//mitochondrion;GO:0005886//plasma membrane;GO:0016020//membrane;GO:0043226//organelle;GO:0043227//membrane-bounded organelle;GO:0043229//intracellular organelle;GO:0043231//intracellular membrane-bounded organelle;GO:0044424//obsolete intracellular part;GO:00444…	GO:0000293//ferric-chelate reductase activity;GO:0003674//molecular_function;GO:0003824//catalytic activity;GO:0016491//oxidoreductase activity;GO:0016722//oxidoreductase activity, acting on metal ions;GO:0016723//oxidoreductase activity, acting on metal ions, NAD or NADP as acceptor;	-
gene-CJI97_000016	883	35.2822	971	40.5425	1013	33.379	1464	38.382	804	36.2467	1336	37.0051	703	32.1289	625	28.7821	650	19.7974	PGLS01000001.1	52491	53867	-	1377	gene-CJI97_000016	-	-	-	-	sp|Q5AMQ4|CEGT_CANAL Ceramide glucosyltransferase OS=Candida albicans (strain SC5314 / ATCC MYA-2876) OX=237561 GN=HSX11 PE=1 SV=1	XP_023888827.1 ceramide glucosyltransferase-like [Quercus suber]	-	-	-	-
gene-CJI97_000017	8962	264.68	9633	297.286	10457	254.678	10629	205.968	6158	205.198	10376	212.425	5875	198.459	7030	239.287	8425	189.664	PGLS01000001.1	56038	57900	+	1863	gene-CJI97_000017	-	-	-	-	sp|Q00614|CACP_CANTR Carnitine O-acetyltransferase, mitochondrial OS=Candida tropicalis OX=5482 GN=CAT2 PE=3 SV=1	XP_023925435.1 carnitine O-acetyltransferase, mitochondrial-like [Quercus suber]	-	-	-	-
gene-CJI97_000018	3468	52.3924	3416	53.9267	4156	51.7765	5001	49.5721	2722	46.3975	4782	50.0794	3140	54.2581	3322	57.8411	4297	49.4827	PGLS01000001.1	58360	62001	+	3642	gene-CJI97_000018	-	-	-	-	sp|A3GG92|ATG11_PICST Autophagy-related protein 11 OS=Scheffersomyces stipitis (strain ATCC 58785 / CBS 6054 / NBRC 10063 / NRRL Y-11545) OX=322104 GN=ATG11 PE=3 SV=2	KAB8338709.1 hypothetical protein FH972_021654 [Carpinus fangiana]	-	-	-	-
gene-CJI97_000019	732	41.4356	820	48.5035	1020	47.6136	1119	41.5608	653	41.7055	1048	41.123	600	38.8472	703	45.8634	712	30.7214	PGLS01000001.1	62016	62987	-	972	gene-CJI97_000019	-	K00948	-	-	sp|P38063|KPR4_YEAST Ribose-phosphate pyrophosphokinase 4 OS=Saccharomyces cerevisiae (strain ATCC 204508 / S288c) OX=559292 GN=PRS4 PE=1 SV=3	KAB8346339.1 hypothetical protein FH972_023383 [Carpinus fangiana]	-	-	-	ko00230(Purine metabolism);ko00030(Pentose phosphate pathway)
gene-CJI97_000020	1361	42.379	1514	49.2623	1917	49.2247	2119	43.2927	1217	42.7563	1906	41.1411	1120	39.8893	1180	42.347	1577	37.4303	PGLS01000001.1	63284	65050	-	1767	gene-CJI97_000020	-	K01687	-	-	sp|P39522|ILV3_YEAST Dihydroxy-acid dehydratase, mitochondrial OS=Saccharomyces cerevisiae (strain ATCC 204508 / S288c) OX=559292 GN=ILV3 PE=1 SV=2	XP_023877395.1 putative dihydroxy-acid dehydratase, mitochondrial [Quercus suber]	-	-	-	ko00770(Pantothenate and CoA biosynthesis);ko00290(Valine, leucine and isoleucine biosynthesis)
gene-CJI97_000021	8730	270.916	7931	257.185	10321	264.125	11724	238.719	6627	232.035	10843	233.255	6980	247.754	6799	243.172	12375	292.728	PGLS01000001.1	67058	68830	+	1773	gene-CJI97_000021	-	-	-	-	-	-	-	-	-	-
gene-CJI97_000022	3115	132.246	2982	132.29	4245	148.617	5019	139.808	2869	137.427	4409	129.755	2842	138.005	3372	164.991	3383	109.478	PGLS01000001.1	69440	70735	+	1296	gene-CJI97_000022	GO:0003674;GO:0003824;GO:0003852;GO:0005575;GO:0005622;GO:0005623;GO:0005737;GO:0006082;GO:0006520;GO:0006551;GO:0006790;GO:0006807;GO:0008150;GO:0008152;GO:0008652;GO:0009058;GO:0009081;GO:0009082;GO:0009098;GO:0009507;GO:0009536;GO:0009987;GO:0010177;GO:0016053;GO:0016143;GO:0016144;GO:0016740;GO:0016746;GO:0019748;GO:0019752;GO:0019757;GO:0019758;GO:0019760;GO:0019761;GO:0043226;GO:0043227;GO:…	K15741	-	-	sp|Q12726|HOSM_YARLI Homocitrate synthase, mitochondrial OS=Yarrowia lipolytica (strain CLIB 122 / E 150) OX=284591 GN=LYS1 PE=3 SV=1	KAB8621917.1 hypothetical protein FH972_026026 [Carpinus fangiana]	GO:0006082//organic acid metabolic process;GO:0006520//cellular amino acid metabolic process;GO:0006551//leucine metabolic process;GO:0006790//sulfur compound metabolic process;GO:0006807//nitrogen compound metabolic process;GO:0008150//biological_process;GO:0008152//metabolic process;GO:0008652//cellular amino acid biosynthetic process;GO:0009058//biosynthetic process;GO:0009081//branched-chain …	GO:0005575//cellular_component;GO:0005622//intracellular anatomical structure;GO:0005623//obsolete cell;GO:0005737//cytoplasm;GO:0009507//chloroplast;GO:0009536//plastid;GO:0043226//organelle;GO:0043227//membrane-bounded organelle;GO:0043229//intracellular organelle;GO:0043231//intracellular membrane-bounded organelle;GO:0044424//obsolete intracellular part;GO:0044444//obsolete cytoplasmic part;G…	GO:0003674//molecular_function;GO:0003824//catalytic activity;GO:0003852//2-isopropylmalate synthase activity;GO:0010177//2-(2'-methylthio)ethylmalate synthase activity;GO:0016740//transferase activity;GO:0016746//acyltransferase activity;GO:0046912//acyltransferase, acyl groups converted into alkyl on transfer;	-
gene-CJI97_000023	6009	117.617	5142	105.171	6938	111.988	8055	103.449	4550	100.484	7799	105.82	5515	123.469	5000	112.794	6131	91.4742	PGLS01000001.1	71338	74148	-	2811	gene-CJI97_000023	GO:0005575;GO:0005622;GO:0005623;GO:0005737;GO:0005768;GO:0005794;GO:0005802;GO:0005886;GO:0012505;GO:0016020;GO:0031410;GO:0031982;GO:0031984;GO:0043226;GO:0043227;GO:0043229;GO:0043231;GO:0044422;GO:0044424;GO:0044431;GO:0044444;GO:0044446;GO:0044464;GO:0071944;GO:0097708;GO:0098791	-	-	-	sp|P40528|SYG1_YEAST Protein SYG1 OS=Saccharomyces cerevisiae (strain ATCC 204508 / S288c) OX=559292 GN=SYG1 PE=1 SV=1	XP_023871344.1 protein SYG1-like [Quercus suber]	-	GO:0005575//cellular_component;GO:0005622//intracellular anatomical structure;GO:0005623//obsolete cell;GO:0005737//cytoplasm;GO:0005768//endosome;GO:0005794//Golgi apparatus;GO:0005802//trans-Golgi network;GO:0005886//plasma membrane;GO:0012505//endomembrane system;GO:0016020//membrane;GO:0031410//cytoplasmic vesicle;GO:0031982//vesicle;GO:0031984//organelle subcompartment;GO:0043226//organelle;…	-	-
gene-CJI97_000024	3692	107.14	3268	99.099	4165	99.6722	5439	103.562	2741	89.7463	4884	98.2487	3218	106.813	2944	98.4637	3428	75.8281	PGLS01000001.1	74312	76207	-	1896	gene-CJI97_000024	-	-	-	-	sp|Q6NY98|MCE1_DANRE mRNA-capping enzyme OS=Danio rerio OX=7955 GN=rngtt PE=2 SV=1	KAB8360720.1 hypothetical protein FH972_024456 [Carpinus fangiana]	-	-	-	-
gene-CJI97_000025	5275	85.1631	4722	79.6622	5238	69.737	7018	74.342	3360	61.2048	6208	69.4771	4315	79.6812	3913	72.8094	4570	56.2399	PGLS01000001.1	77080	80487	+	3408	gene-CJI97_000025	GO:0003674;GO:0003824;GO:0004012;GO:0005215;GO:0005319;GO:0005548;GO:0005575;GO:0005622;GO:0005623;GO:0005737;GO:0005794;GO:0005802;GO:0005886;GO:0006810;GO:0006811;GO:0006820;GO:0006869;GO:0006900;GO:0006996;GO:0008150;GO:0009987;GO:0010876;GO:0012505;GO:0015711;GO:0015748;GO:0015914;GO:0016020;GO:0016043;GO:0016050;GO:0016192;GO:0016462;GO:0016787;GO:0016817;GO:0016818;GO:0016887;GO:0017111;GO:…	K01530	-	-	sp|P40527|ATC7_YEAST Probable phospholipid-transporting ATPase NEO1 OS=Saccharomyces cerevisiae (strain ATCC 204508 / S288c) OX=559292 GN=NEO1 PE=1 SV=1	KAB8416363.1 hypothetical protein FH972_024882 [Carpinus fangiana]	GO:0006810//transport;GO:0006811//ion transport;GO:0006820//anion transport;GO:0006869//lipid transport;GO:0006900//vesicle budding from membrane;GO:0006996//organelle organization;GO:0008150//biological_process;GO:0009987//cellular process;GO:0010876//lipid localization;GO:0015711//organic anion transport;GO:0015748//organophosphate ester transport;GO:0015914//phospholipid transport;GO:0016043//…	GO:0005575//cellular_component;GO:0005622//intracellular anatomical structure;GO:0005623//obsolete cell;GO:0005737//cytoplasm;GO:0005794//Golgi apparatus;GO:0005802//trans-Golgi network;GO:0005886//plasma membrane;GO:0012505//endomembrane system;GO:0016020//membrane;GO:0031984//organelle subcompartment;GO:0043226//organelle;GO:0043227//membrane-bounded organelle;GO:0043229//intracellular organell…	GO:0003674//molecular_function;GO:0003824//catalytic activity;GO:0005215//transporter activity;GO:0005319//lipid transporter activity;GO:0005548//phospholipid transporter activity;GO:0016462//pyrophosphatase activity;GO:0016787//hydrolase activity;GO:0016817//hydrolase activity, acting on acid anhydrides;GO:0016818//hydrolase activity, acting on acid anhydrides, in phosphorus-containing anhydride…	-
gene-CJI97_000026	1988	101.562	1938	103.458	2686	113.159	2798	93.7891	1576	90.842	2773	98.2028	1769	103.368	2058	121.173	1837	71.5355	PGLS01000001.1	83295	84371	-	1077	gene-CJI97_000026	-	-	-	-	-	-	-	-	-	-
gene-CJI97_000027	17287	582.812	16656	586.781	24279	675.006	23050	509.884	16220	616.988	23972	560.239	12776	492.663	13462	523.078	20937	538.05	PGLS01000001.1	85712	87662	+	1632	gene-CJI97_000027	-	K02132	-	-	sp|P49375|ATPA_KLULA ATP synthase subunit alpha, mitochondrial OS=Kluyveromyces lactis (strain ATCC 8585 / CBS 2359 / DSM 70799 / NBRC 1267 / NRRL Y-1140 / WM37) OX=284590 GN=ATP1 PE=1 SV=1	XP_023912882.1 ATP synthase subunit alpha, mitochondrial [Quercus suber]	-	-	-	ko00190(Oxidative phosphorylation)
gene-CJI97_000028	1431	54.2253	1591	62.9984	1892	59.1224	2519	62.6299	1317	56.3074	2340	61.4665	1361	58.9884	1334	58.2594	1227	35.441	PGLS01000001.1	87893	89344	+	1452	gene-CJI97_000028	-	-	-	-	-	-	-	-	-	-
gene-CJI97_000029	1063	76.7551	1002	75.6029	1259	74.9666	1519	71.9653	939	76.4992	1443	72.2272	788	65.0798	1082	90.0428	1204	66.2673	PGLS01000001.1	89485	90246	+	762	gene-CJI97_000029	-	-	-	-	sp|P39975|RMD6_YEAST Sporulation protein RMD6 OS=Saccharomyces cerevisiae (strain ATCC 204508 / S288c) OX=559292 GN=RMD6 PE=4 SV=1	-	-	-	-	-
gene-CJI97_000030	3755	79.5243	3673	81.2844	4386	76.5996	5333	74.1059	3031	72.4257	5149	75.5916	2674	64.7735	3120	76.1539	4056	65.4767	PGLS01000001.1	90263	92860	-	2598	gene-CJI97_000030	-	K08776	-	-	sp|Q59KZ1|APE2_CANAL Aminopeptidase 2 OS=Candida albicans (strain SC5314 / ATCC MYA-2876) OX=237561 GN=APE2 PE=1 SV=3	XP_023890596.1 aminopeptidase 2-like [Quercus suber]	-	-	-	-
gene-CJI97_000031	439	56.7001	435	58.7091	598	63.6926	711	60.2532	461	67.1796	655	58.6437	338	49.9323	464	69.0693	463	45.5826	PGLS01000001.1	94151	94576	-	426	gene-CJI97_000031	-	-	-	-	-	-	-	-	-	-
gene-CJI97_000032	1667	158.411	1764	175.164	2267	177.652	2585	161.177	1500	160.827	2545	167.648	1090	118.474	1291	141.392	1203	87.1395	PGLS01000001.1	94836	95578	-	579	gene-CJI97_000032	GO:0000413;GO:0003674;GO:0003755;GO:0003824;GO:0005575;GO:0005622;GO:0005623;GO:0005737;GO:0005783;GO:0005829;GO:0005886;GO:0005911;GO:0006464;GO:0006807;GO:0008150;GO:0008152;GO:0009506;GO:0009605;GO:0009606;GO:0009628;GO:0009629;GO:0009630;GO:0009909;GO:0009987;GO:0012505;GO:0016020;GO:0016853;GO:0016859;GO:0018193;GO:0018208;GO:0019538;GO:0030054;GO:0032879;GO:0032880;GO:0036211;GO:0043170;GO:…	K09578	-	-	sp|O60045|SSP1_NEUCR Peptidyl-prolyl cis-trans isomerase ssp-1 OS=Neurospora crassa (strain ATCC 24698 / 74-OR23-1A / CBS 708.71 / DSM 1257 / FGSC 987) OX=367110 GN=ssp-1 PE=1 SV=3	XP_023893900.1 peptidyl-prolyl cis-trans isomerase ssp-1-like [Quercus suber]	GO:0000413//protein peptidyl-prolyl isomerization;GO:0006464//cellular protein modification process;GO:0006807//nitrogen compound metabolic process;GO:0008150//biological_process;GO:0008152//metabolic process;GO:0009605//response to external stimulus;GO:0009606//tropism;GO:0009628//response to abiotic stimulus;GO:0009629//response to gravity;GO:0009630//gravitropism;GO:0009909//regulation of flow…	GO:0005575//cellular_component;GO:0005622//intracellular anatomical structure;GO:0005623//obsolete cell;GO:0005737//cytoplasm;GO:0005783//endoplasmic reticulum;GO:0005829//cytosol;GO:0005886//plasma membrane;GO:0005911//cell-cell junction;GO:0009506//plasmodesma;GO:0012505//endomembrane system;GO:0016020//membrane;GO:0030054//cell junction;GO:0043226//organelle;GO:0043227//membrane-bounded organe…	GO:0003674//molecular_function;GO:0003755//peptidyl-prolyl cis-trans isomerase activity;GO:0003824//catalytic activity;GO:0016853//isomerase activity;GO:0016859//cis-trans isomerase activity;GO:0140096//catalytic activity, acting on a protein;	-
gene-CJI97_000033	1693	102.815	1634	103.693	2022	101.263	2460	98.0228	1389	95.1744	2338	98.4251	1353	93.9819	1567	109.678	1492	69.0667	PGLS01000001.1	96376	97281	-	906	gene-CJI97_000033	-	K13800	-	-	sp|P15700|KCY_YEAST Uridylate kinase OS=Saccharomyces cerevisiae (strain ATCC 204508 / S288c) OX=559292 GN=URA6 PE=1 SV=1	XP_023890541.1 uridylate kinase-like [Quercus suber]	-	-	-	ko00240(Pyrimidine metabolism)
gene-CJI97_000034	890	65.8182	859	66.3813	1330	81.1103	1225	59.4406	907	75.6799	1300	66.6438	771	65.2163	953	81.2263	1404	79.1448	PGLS01000001.1	97672	98461	-	744	gene-CJI97_000034	-	-	-	-	sp|P40579|YIV5_YEAST Uncharacterized oxidoreductase YIR035C OS=Saccharomyces cerevisiae (strain ATCC 204508 / S288c) OX=559292 GN=YIR035C PE=1 SV=1	XP_023910431.1 uncharacterized oxidoreductase C30D10.05c-like [Quercus suber]	-	-	-	-
gene-CJI97_000035	3419	92.35	3289	92.8322	3650	81.3016	5282	93.6112	2813	85.7284	4606	86.2427	3286	101.52	2573	80.0987	3155	64.9585	PGLS01000001.1	98927	100963	+	2037	gene-CJI97_000035	-	K12572	-	-	sp|Q6BRV5|PAN3_DEBHA PAN2-PAN3 deadenylation complex subunit PAN3 OS=Debaryomyces hansenii (strain ATCC 36239 / CBS 767 / BCRC 21394 / JCM 1990 / NBRC 0083 / IGC 2968) OX=284592 GN=PAN3 PE=3 SV=2	XP_023871797.1 PAN2-PAN3 deadenylation complex subunit PAN3-like [Quercus suber]	-	-	-	ko03018(RNA degradation)
gene-CJI97_000036	14634	951.747	11965	813.145	18757	1005.98	24106	1028.67	14323	1051.02	24011	1082.5	14446	1074.61	10683	800.755	16870	836.32	PGLS01000001.1	102109	102954	+	846	gene-CJI97_000036	-	-	-	-	sp|P38794|PCL5_YEAST PHO85 cyclin-5 OS=Saccharomyces cerevisiae (strain ATCC 204508 / S288c) OX=559292 GN=PCL5 PE=1 SV=1	XP_023877486.1 G1/S-specific cyclin pas1-like [Quercus suber]	-	-	-	-
gene-CJI97_000037	16201	1068.82	17678	1218.69	22385	1217.83	23488	1016.72	13908	1035.25	22198	1015.17	12076	911.238	11295	858.81	14509	729.624	PGLS01000001.1	104901	105734	-	834	gene-CJI97_000037	-	-	-	-	-	-	-	-	-	-
gene-CJI97_000038	5871	263.912	5922	278.172	7761	287.696	9472	279.37	5154	261.402	8857	275.991	5020	258.105	5771	298.983	7574	259.521	PGLS01000001.1	107111	108334	-	1224	gene-CJI97_000038	GO:0000724;GO:0000725;GO:0003674;GO:0003682;GO:0005488;GO:0005515;GO:0005575;GO:0005622;GO:0005623;GO:0005634;GO:0005737;GO:0006139;GO:0006259;GO:0006281;GO:0006302;GO:0006310;GO:0006725;GO:0006807;GO:0006950;GO:0006974;GO:0008150;GO:0008152;GO:0009987;GO:0010035;GO:0010038;GO:0033554;GO:0034641;GO:0042221;GO:0042393;GO:0043170;GO:0043226;GO:0043227;GO:0043229;GO:0043231;GO:0044237;GO:0044238;GO:…	K11279	-	-	sp|Q5AAI8|NAP1_CANAL Nucleosome assembly protein 1 OS=Candida albicans (strain SC5314 / ATCC MYA-2876) OX=237561 GN=NAP1 PE=1 SV=1	KAG0590212.1 hypothetical protein KC19_1G081600 [Ceratodon purpureus]	GO:0000724//double-strand break repair via homologous recombination;GO:0000725//recombinational repair;GO:0006139//nucleobase-containing compound metabolic process;GO:0006259//DNA metabolic process;GO:0006281//DNA repair;GO:0006302//double-strand break repair;GO:0006310//DNA recombination;GO:0006725//cellular aromatic compound metabolic process;GO:0006807//nitrogen compound metabolic process;GO:0…	GO:0005575//cellular_component;GO:0005622//intracellular anatomical structure;GO:0005623//obsolete cell;GO:0005634//nucleus;GO:0005737//cytoplasm;GO:0043226//organelle;GO:0043227//membrane-bounded organelle;GO:0043229//intracellular organelle;GO:0043231//intracellular membrane-bounded organelle;GO:0044424//obsolete intracellular part;GO:0044464//obsolete cell part;	GO:0003674//molecular_function;GO:0003682//chromatin binding;GO:0005488//binding;GO:0005515//protein binding;GO:0042393//histone binding;	-
gene-CJI97_000039	6018	136.094	6313	149.183	8126	151.542	9871	146.467	5294	135.079	9406	147.453	6109	158.017	6600	172.02	10983	189.325	PGLS01000001.1	108576	111008	-	2433	gene-CJI97_000039	-	K05677	-	-	sp|P41909|PXA1_YEAST Peroxisomal long-chain fatty acid import protein 2 OS=Saccharomyces cerevisiae (strain ATCC 204508 / S288c) OX=559292 GN=PXA1 PE=1 SV=2	XP_023877572.1 ATP-binding cassette sub-family D member 1-like [Quercus suber]	-	-	-	ko04146(Peroxisome);ko02010(ABC transporters)
gene-CJI97_000040	2528	88.9912	2618	96.3022	2888	83.8369	4309	99.5263	2232	88.6505	3504	85.5056	2163	87.0908	1769	71.7705	1813	48.6482	PGLS01000001.1	113223	114785	+	1563	gene-CJI97_000040	-	-	-	-	sp|P15365|DAL5_YEAST Allantoate permease OS=Saccharomyces cerevisiae (strain ATCC 204508 / S288c) OX=559292 GN=DAL5 PE=1 SV=1	XP_023928037.1 uncharacterized transporter C417.10-like [Quercus suber]	-	-	-	-
gene-CJI97_000041	235	13.1002	274	15.961	394	18.1124	309	11.3022	224	14.0889	302	11.6702	177	11.2858	166	10.6652	209	8.8809	PGLS01000001.1	115312	116298	-	987	gene-CJI97_000041	GO:0003674;GO:0005215;GO:0005575;GO:0005622;GO:0005623;GO:0005737;GO:0005739;GO:0005740;GO:0005743;GO:0006810;GO:0006811;GO:0006820;GO:0006835;GO:0006839;GO:0008150;GO:0008272;GO:0015698;GO:0015711;GO:0015729;GO:0015740;GO:0015849;GO:0016020;GO:0016021;GO:0019866;GO:0022857;GO:0031090;GO:0031224;GO:0031966;GO:0031967;GO:0031975;GO:0043226;GO:0043227;GO:0043229;GO:0043231;GO:0044422;GO:0044424;GO:…	K15117	-	-	sp|P32332|OAC1_YEAST Mitochondrial oxaloacetate transport protein OS=Saccharomyces cerevisiae (strain ATCC 204508 / S288c) OX=559292 GN=OAC1 PE=1 SV=1	XP_023909563.1 mitochondrial oxaloacetate transport protein-like [Quercus suber]	GO:0006810//transport;GO:0006811//ion transport;GO:0006820//anion transport;GO:0006835//dicarboxylic acid transport;GO:0006839//mitochondrial transport;GO:0008150//biological_process;GO:0008272//sulfate transport;GO:0015698//inorganic anion transport;GO:0015711//organic anion transport;GO:0015729//oxaloacetate transport;GO:0015740//C4-dicarboxylate transport;GO:0015849//organic acid transport;GO:…	GO:0005575//cellular_component;GO:0005622//intracellular anatomical structure;GO:0005623//obsolete cell;GO:0005737//cytoplasm;GO:0005739//mitochondrion;GO:0005740//mitochondrial envelope;GO:0005743//mitochondrial inner membrane;GO:0016020//membrane;GO:0016021//integral component of membrane;GO:0019866//organelle inner membrane;GO:0031090//organelle membrane;GO:0031224//intrinsic component of memb…	GO:0003674//molecular_function;GO:0005215//transporter activity;GO:0022857//transmembrane transporter activity;	-
gene-CJI97_000042	258	17.0823	291	20.1334	336	18.3457	419	18.2026	230	17.182	446	20.4703	306	23.1737	306	23.3506	192	9.6901	PGLS01000001.1	117407	118237	+	831	gene-CJI97_000042	-	-	-	-	-	XP_023901500.1 uncharacterized protein LOC112013337 [Quercus suber]	-	-	-	-
gene-CJI97_000043	694	45.4579	762	52.1556	930	50.2344	1034	44.4387	537	39.6863	967	43.9073	558	41.8051	566	42.7281	571	28.5092	PGLS01000001.1	118886	119725	+	840	gene-CJI97_000043	-	-	-	-	-	XP_023901500.1 uncharacterized protein LOC112013337 [Quercus suber]	-	-	-	-
gene-CJI97_000044	3237	56.7569	3075	56.3401	3568	51.5904	4415	50.7923	2303	45.5603	4486	54.525	2499	50.1174	2513	50.7828	3036	40.5767	PGLS01000001.1	120033	123170	+	3138	gene-CJI97_000044	-	K06972	-	-	sp|Q6BTC0|CYM1_DEBHA Mitochondrial presequence protease OS=Debaryomyces hansenii (strain ATCC 36239 / CBS 767 / BCRC 21394 / JCM 1990 / NBRC 0083 / IGC 2968) OX=284592 GN=CYM1 PE=3 SV=2	XP_023890438.1 mitochondrial presequence protease-like [Quercus suber]	-	-	-	-
gene-CJI97_000045	1111	95.6626	1048	94.2944	1379	97.9176	1721	97.23	1034	100.454	1719	102.604	800	78.7887	1058	104.993	1457	95.6283	PGLS01000001.1	124204	124842	+	639	gene-CJI97_000045	GO:0005575;GO:0005622;GO:0005623;GO:0005737;GO:0005783;GO:0005789;GO:0005794;GO:0005798;GO:0005801;GO:0012505;GO:0016020;GO:0030134;GO:0030135;GO:0031410;GO:0031982;GO:0031984;GO:0042175;GO:0043226;GO:0043227;GO:0043229;GO:0043231;GO:0044422;GO:0044424;GO:0044425;GO:0044431;GO:0044432;GO:0044444;GO:0044446;GO:0044464;GO:0097708;GO:0098827	K20352	-	-	sp|Q6BTC2|TMEDA_DEBHA Endoplasmic reticulum vesicle protein 25 OS=Debaryomyces hansenii (strain ATCC 36239 / CBS 767 / BCRC 21394 / JCM 1990 / NBRC 0083 / IGC 2968) OX=284592 GN=ERV25 PE=3 SV=2	KAB8342948.1 hypothetical protein FH972_022544 [Carpinus fangiana]	-	GO:0005575//cellular_component;GO:0005622//intracellular anatomical structure;GO:0005623//obsolete cell;GO:0005737//cytoplasm;GO:0005783//endoplasmic reticulum;GO:0005789//endoplasmic reticulum membrane;GO:0005794//Golgi apparatus;GO:0005798//Golgi-associated vesicle;GO:0005801//cis-Golgi network;GO:0012505//endomembrane system;GO:0016020//membrane;GO:0030134//COPII-coated ER to Golgi transport v…	-	-
gene-CJI97_000046	635	17.9724	619	18.3071	546	12.7436	1086	20.1676	598	19.0964	931	18.266	460	14.8914	376	12.265	430	9.27684	PGLS01000001.1	124844	126787	-	1944	gene-CJI97_000046	-	-	-	-	-	-	-	-	-	-
gene-CJI97_000047	230	18.4204	252	21.0897	252	16.6434	448	23.5419	231	20.8738	384	21.3189	199	18.2294	185	17.0762	180	10.9886	PGLS01000001.1	126923	127609	-	687	gene-CJI97_000047	-	-	-	-	-	-	-	-	-	-
gene-CJI97_000048	422	22.6969	395	22.1997	344	15.2574	750	26.4671	369	22.3922	578	21.5497	284	17.471	222	13.7611	277	11.3562	PGLS01000001.1	127685	128707	+	1023	gene-CJI97_000048	GO:0001101;GO:0001505;GO:0003674;GO:0003824;GO:0003941;GO:0004794;GO:0005488;GO:0005515;GO:0005575;GO:0005622;GO:0005623;GO:0005737;GO:0005739;GO:0005759;GO:0005829;GO:0005975;GO:0005996;GO:0006006;GO:0006082;GO:0006090;GO:0006094;GO:0006520;GO:0006544;GO:0006563;GO:0006565;GO:0006566;GO:0006567;GO:0006807;GO:0007584;GO:0008144;GO:0008150;GO:0008152;GO:0009056;GO:0009058;GO:0009063;GO:0009066;GO:…	K17989	-	-	sp|P25379|STDH_YEAST Catabolic L-serine/threonine dehydratase OS=Saccharomyces cerevisiae (strain ATCC 204508 / S288c) OX=559292 GN=CHA1 PE=1 SV=2	KAB8337074.1 hypothetical protein FH972_021378 [Carpinus fangiana]	GO:0001101//response to acid chemical;GO:0001505//regulation of neurotransmitter levels;GO:0005975//carbohydrate metabolic process;GO:0005996//monosaccharide metabolic process;GO:0006006//glucose metabolic process;GO:0006082//organic acid metabolic process;GO:0006090//pyruvate metabolic process;GO:0006094//gluconeogenesis;GO:0006520//cellular amino acid metabolic process;GO:0006544//glycine metab…	GO:0005575//cellular_component;GO:0005622//intracellular anatomical structure;GO:0005623//obsolete cell;GO:0005737//cytoplasm;GO:0005739//mitochondrion;GO:0005759//mitochondrial matrix;GO:0005829//cytosol;GO:0009295//nucleoid;GO:0031974//membrane-enclosed lumen;GO:0042645//mitochondrial nucleoid;GO:0043226//organelle;GO:0043227//membrane-bounded organelle;GO:0043228//non-membrane-bounded organell…	GO:0003674//molecular_function;GO:0003824//catalytic activity;GO:0003941//L-serine ammonia-lyase activity;GO:0004794//L-threonine ammonia-lyase activity;GO:0005488//binding;GO:0005515//protein binding;GO:0008144//obsolete drug binding;GO:0016829//lyase activity;GO:0016835//carbon-oxygen lyase activity;GO:0016836//hydro-lyase activity;GO:0016840//carbon-nitrogen lyase activity;GO:0016841//ammonia-…	ko00290(Valine, leucine and isoleucine biosynthesis);ko00270(Cysteine and methionine metabolism);ko00260(Glycine, serine and threonine metabolism)
gene-CJI97_000049	4476	108.875	4213	107.084	4623	92.7318	6108	97.4825	3222	88.4258	5626	94.863	3569	99.2953	3013	84.4663	4819	89.3495	PGLS01000001.1	129138	131399	+	2262	gene-CJI97_000049	-	-	-	-	sp|Q03722|YMC0_YEAST Uncharacterized protein YML020W OS=Saccharomyces cerevisiae (strain ATCC 204508 / S288c) OX=559292 GN=YML020W PE=1 SV=1	KAB8360719.1 hypothetical protein FH972_024455 [Carpinus fangiana]	-	-	-	-
gene-CJI97_000050	2193	37.2411	2331	41.364	2470	34.5899	3436	38.285	1860	35.6381	3406	40.0949	2000	38.8472	1538	30.1015	2711	35.0924	PGLS01000001.1	132181	135420	+	3240	gene-CJI97_000050	-	-	-	-	sp|Q6BTC8|DOT1_DEBHA Histone-lysine N-methyltransferase, H3 lysine-79 specific OS=Debaryomyces hansenii (strain ATCC 36239 / CBS 767 / BCRC 21394 / JCM 1990 / NBRC 0083 / IGC 2968) OX=284592 GN=DOT1 PE=3 SV=2	XP_023909809.1 histone-lysine N-methyltransferase, H3 lysine-79 specific-like [Quercus suber]	-	-	-	-
gene-CJI97_000051	3293	56.3384	3640	65.0745	4964	70.0346	5087	57.1039	2664	51.4238	5329	63.2003	3215	62.9129	3179	62.6832	3543	46.2044	PGLS01000001.1	135583	138798	-	3216	gene-CJI97_000051	-	K11654	-	-	sp|Q5A310|ISW2_CANAL ISWI chromatin-remodeling complex ATPase ISW2 OS=Candida albicans (strain SC5314 / ATCC MYA-2876) OX=237561 GN=ISW2 PE=2 SV=1	XP_023897563.1 ISWI chromatin-remodeling complex ATPase ISW2-like [Quercus suber]	-	-	-	-
gene-CJI97_000052	533	26.3488	568	29.3413	567	23.1145	785	25.4621	422	23.5377	772	26.4552	487	27.5365	390	22.2201	633	23.8526	PGLS01000001.1	139207	140319	-	1113	gene-CJI97_000052	-	K03648	-	-	sp|O74834|UNG_SCHPO Uracil-DNA glycosylase OS=Schizosaccharomyces pombe (strain 972 / ATCC 24843) OX=284812 GN=ung1 PE=3 SV=1	XP_023926177.1 uncharacterized protein LOC112037576 [Quercus suber]	-	-	-	ko03410(Base excision repair)
gene-CJI97_000053	1225	63.1093	1348	72.5679	1430	60.7522	2206	74.5683	1173	68.1825	1869	66.7464	1146	67.5287	1064	63.1753	1283	50.3829	PGLS01000001.1	140670	141737	-	1068	gene-CJI97_000053	-	-	-	-	sp|Q03723|OST6_YEAST Dolichyl-diphosphooligosaccharide--protein glycosyltransferase subunit OST6 OS=Saccharomyces cerevisiae (strain ATCC 204508 / S288c) OX=559292 GN=OST6 PE=1 SV=1	-	-	-	-	-
gene-CJI97_000054	521	23.5934	520	24.6067	555	20.7259	858	25.4936	443	22.6346	679	21.3149	357	18.4913	370	19.3109	356	12.2886	PGLS01000001.1	141935	143149	-	1215	gene-CJI97_000054	-	K15289	-	-	sp|Q03730|YMB8_YEAST Uncharacterized vacuolar membrane protein YML018C OS=Saccharomyces cerevisiae (strain ATCC 204508 / S288c) OX=559292 GN=YML018C PE=1 SV=1	KAF3447088.1 hypothetical protein FNV43_RR12268 [Rhamnella rubrinervis]	-	-	-	-
gene-CJI97_000055	2175	146.118	2250	157.952	2736	151.576	3866	170.411	1920	145.534	3231	150.467	1787	137.314	1789	138.517	2603	133.296	PGLS01000001.1	143970	144788	-	819	gene-CJI97_000055	-	-	-	-	sp|O74226|KRE9_CANAX Cell wall synthesis protein KRE9 OS=Candida albicans OX=5476 GN=KRE9 PE=3 SV=1	-	-	-	-	-
gene-CJI97_000056	217	14.9058	177	12.7048	241	13.6515	351	15.8196	145	11.2378	277	13.1898	170	13.3565	144	11.4001	67	3.50809	PGLS01000001.1	145727	146527	-	801	gene-CJI97_000056	-	-	-	-	sp|O74226|KRE9_CANAX Cell wall synthesis protein KRE9 OS=Candida albicans OX=5476 GN=KRE9 PE=3 SV=1	-	-	-	-	-
gene-CJI97_000057	597	46.9922	598	49.1869	785	50.9553	812	41.9372	456	40.498	891	48.6172	435	39.164	679	61.5984	667	40.02	PGLS01000001.1	147421	148119	+	699	gene-CJI97_000057	-	-	-	-	sp|Q6BN05|MG101_DEBHA Mitochondrial genome maintenance protein MGM101 OS=Debaryomyces hansenii (strain ATCC 36239 / CBS 767 / BCRC 21394 / JCM 1990 / NBRC 0083 / IGC 2968) OX=284592 GN=MGM101 PE=3 SV=2	XP_023925450.1 mitochondrial genome maintenance protein MGM101-like [Quercus suber]	-	-	-	-
gene-CJI97_000058	1319	122.797	1275	124.036	1894	145.408	1604	97.9799	942	98.9485	1593	102.806	953	101.48	1312	140.774	1350	95.8019	PGLS01000001.1	148263	148853	-	591	gene-CJI97_000058	-	-	-	-	-	-	-	-	-	-
gene-CJI97_000059	1188	125.22	1380	151.997	1557	135.337	1862	128.774	1167	138.786	2103	153.659	983	118.511	1250	151.851	1054	84.6834	PGLS01000001.1	150038	150559	+	522	gene-CJI97_000059	-	-	-	-	sp|P35180|TOM20_YEAST Mitochondrial import receptor subunit TOM20 OS=Saccharomyces cerevisiae (strain ATCC 204508 / S288c) OX=559292 GN=TOM20 PE=1 SV=1	KAF7846476.1 hypothetical protein BT93_L4276 [Corymbia citriodora subsp. variegata]	-	-	-	-
gene-CJI97_000060	310	11.4859	280	10.8407	343	10.4801	520	12.6415	281	11.747	492	12.6365	223	9.45047	255	10.8891	299	8.44448	PGLS01000001.1	150718	152202	+	1485	gene-CJI97_000060	-	-	-	-	sp|Q5AIA1|EXG2_CANAL Glucan 1,3-beta-glucosidase 2 OS=Candida albicans (strain SC5314 / ATCC MYA-2876) OX=237561 GN=EXG2 PE=1 SV=2	XP_023907435.1 glucan 1,3-beta-glucosidase-like [Quercus suber]	-	-	-	-
gene-CJI97_000061	1271	64.7516	1317	70.1112	1934	81.2512	1821	60.8704	1345	77.3116	2018	71.2667	1198	69.8084	1443	84.7265	2548	98.9472	PGLS01000001.1	152307	153386	+	1080	gene-CJI97_000061	-	K12524	-	-	sp|P31116|DHOM_YEAST Homoserine dehydrogenase OS=Saccharomyces cerevisiae (strain ATCC 204508 / S288c) OX=559292 GN=HOM6 PE=1 SV=1	XP_023917493.1 homoserine dehydrogenase-like [Quercus suber]	-	-	-	ko00300(Lysine biosynthesis);ko00270(Cysteine and methionine metabolism);ko00261(Monobactam biosynthesis);ko00260(Glycine, serine and threonine metabolism)
gene-CJI97_000062	3142	38.0617	3230	40.8866	3406	34.0247	5041	40.0673	2539	34.7026	4591	38.5522	2897	40.1399	2581	36.0344	2905	26.8242	PGLS01000001.1	153427	157968	-	4542	gene-CJI97_000062	-	K20404	-	-	sp|Q6BN00|IML1_DEBHA Vacuolar membrane-associated protein IML1 OS=Debaryomyces hansenii (strain ATCC 36239 / CBS 767 / BCRC 21394 / JCM 1990 / NBRC 0083 / IGC 2968) OX=284592 GN=IML1 PE=3 SV=2	XP_023883033.1 vacuolar membrane-associated protein iml1-like [Quercus suber]	-	-	-	-
gene-CJI97_000063	843	63.1058	871	68.1328	837	51.6696	993	48.7733	554	46.7917	1029	53.3971	433	37.0745	402	34.6829	289	16.4907	PGLS01000001.1	158183	158917	-	735	gene-CJI97_000063	GO:0003674;GO:0003824;GO:0004359;GO:0005488;GO:0005515;GO:0005575;GO:0005622;GO:0005623;GO:0005737;GO:0005829;GO:0006081;GO:0006725;GO:0006732;GO:0006766;GO:0006767;GO:0006793;GO:0006796;GO:0006807;GO:0008150;GO:0008152;GO:0008614;GO:0009058;GO:0009108;GO:0009110;GO:0009987;GO:0016787;GO:0016810;GO:0016811;GO:0017144;GO:0018130;GO:0019438;GO:0019637;GO:0032991;GO:0034641;GO:0042364;GO:0042816;GO:…	K08681	-	-	sp|P53823|SNO2_YEAST Probable pyridoxal 5&apos;-phosphate synthase subunit SNO2 OS=Saccharomyces cerevisiae (strain ATCC 204508 / S288c) OX=559292 GN=SNO2 PE=3 SV=1	XP_023907143.1 uncharacterized protein LOC112018845 [Quercus suber]	GO:0006081//cellular aldehyde metabolic process;GO:0006725//cellular aromatic compound metabolic process;GO:0006732//obsolete coenzyme metabolic process;GO:0006766//vitamin metabolic process;GO:0006767//water-soluble vitamin metabolic process;GO:0006793//phosphorus metabolic process;GO:0006796//phosphate-containing compound metabolic process;GO:0006807//nitrogen compound metabolic process;GO:0008…	GO:0005575//cellular_component;GO:0005622//intracellular anatomical structure;GO:0005623//obsolete cell;GO:0005737//cytoplasm;GO:0005829//cytosol;GO:0032991//protein-containing complex;GO:0044424//obsolete intracellular part;GO:0044444//obsolete cytoplasmic part;GO:0044464//obsolete cell part;GO:1902494//catalytic complex;GO:1903600//glutaminase complex;	GO:0003674//molecular_function;GO:0003824//catalytic activity;GO:0004359//glutaminase activity;GO:0005488//binding;GO:0005515//protein binding;GO:0016787//hydrolase activity;GO:0016810//hydrolase activity, acting on carbon-nitrogen (but not peptide) bonds;GO:0016811//hydrolase activity, acting on carbon-nitrogen (but not peptide) bonds, in linear amides;GO:0046982//protein heterodimerization acti…	ko00750(Vitamin B6 metabolism)
gene-CJI97_000064	5047	315.917	4917	321.616	5464	282.045	5946	244.206	3300	233.062	5717	248.067	3086	220.944	3167	228.474	2553	121.812	PGLS01000001.1	160253	161131	+	879	gene-CJI97_000064	-	K06215	-	-	sp|Q03148|SNZ1_YEAST Pyridoxal 5&apos;-phosphate synthase subunit SNZ1 OS=Saccharomyces cerevisiae (strain ATCC 204508 / S288c) OX=559292 GN=SNZ1 PE=1 SV=1	BAJ98399.1 predicted protein [Hordeum vulgare subsp. vulgare]	-	-	-	ko00750(Vitamin B6 metabolism)
gene-CJI97_000065	3165	333.605	2767	304.764	3719	323.261	4140	286.319	2602	309.445	3702	270.493	2079	250.645	2967	360.432	6353	510.43	PGLS01000001.1	161209	161730	-	522	gene-CJI97_000065	-	-	-	-	sp|Q6BMZ7|PEX22_DEBHA Peroxisome assembly protein 22 OS=Debaryomyces hansenii (strain ATCC 36239 / CBS 767 / BCRC 21394 / JCM 1990 / NBRC 0083 / IGC 2968) OX=284592 GN=PEX22 PE=3 SV=1	-	-	-	-	-
gene-CJI97_000066	2049	27.1527	1864	25.8116	2625	28.6859	3464	30.119	2051	30.6658	3453	31.7197	1723	26.1158	1468	22.4205	2420	24.4448	PGLS01000001.1	162045	166196	-	4152	gene-CJI97_000066	-	-	-	-	sp|Q6CY10|LTE1_KLULA Guanine nucleotide exchange factor LTE1 OS=Kluyveromyces lactis (strain ATCC 8585 / CBS 2359 / DSM 70799 / NBRC 1267 / NRRL Y-1140 / WM37) OX=284590 GN=LTE1 PE=3 SV=1	XP_023902808.1 uncharacterized protein LOC112014648 [Quercus suber]	-	-	-	-
gene-CJI97_000067	383	39.4627	426	45.8663	648	55.0593	762	51.515	313	36.3872	690	49.283	350	41.2479	372	44.1752	330	25.9179	PGLS01000001.1	167108	167693	-	534	gene-CJI97_000067	-	-	-	-	sp|A3LVY7|SLX9_PICST Ribosome biogenesis protein SLX9 OS=Scheffersomyces stipitis (strain ATCC 58785 / CBS 6054 / NBRC 10063 / NRRL Y-11545) OX=322104 GN=SLX9 PE=3 SV=2	-	-	-	-	-
gene-CJI97_000068	1571	28.8415	1678	32.1907	2056	31.1267	2731	32.8969	1295	26.8243	2578	32.8084	1395	29.2929	1487	31.4631	1248	17.4645	PGLS01000001.1	168636	171632	+	2997	gene-CJI97_000068	-	-	-	-	sp|Q59ZC8|FHL1_CANAL Fork-head transcriptional regulator FHL1 OS=Candida albicans (strain SC5314 / ATCC MYA-2876) OX=237561 GN=FHL1 PE=1 SV=2	GAQ87425.1 hypothetical protein KFL_003520040 [Klebsormidium nitens]	-	-	-	-
gene-CJI97_000069	2617	169.6	2617	177.224	3459	184.859	3212	136.58	1862	136.15	2938	131.988	1899	140.764	2799	209.061	3351	165.537	PGLS01000001.1	171928	172776	+	849	gene-CJI97_000069	-	K02737	-	-	sp|P30656|PSB5_YEAST Proteasome subunit beta type-5 OS=Saccharomyces cerevisiae (strain ATCC 204508 / S288c) OX=559292 GN=PRE2 PE=1 SV=3	XP_023926141.1 proteasome subunit beta type-5-like [Quercus suber]	-	-	-	ko03050(Proteasome)
gene-CJI97_000070	3002	318.253	3275	362.802	6051	529.002	4843	336.874	3179	380.25	4943	363.256	2701	327.516	5176	632.417	5583	451.158	PGLS01000001.1	173155	173828	+	519	gene-CJI97_000070	-	-	-	-	sp|P0C0W9|RL11A_YEAST 60S ribosomal protein L11-A OS=Saccharomyces cerevisiae (strain ATCC 204508 / S288c) OX=559292 GN=RPL11A PE=1 SV=2	KAB8336958.1 hypothetical protein FH972_021262 [Carpinus fangiana]	-	-	-	-
gene-CJI97_000071	2055	176.946	1868	168.074	2176	154.51	3378	190.844	1845	179.243	2959	176.617	1497	147.433	1394	138.337	1499	98.385	PGLS01000001.1	175164	175850	+	639	gene-CJI97_000071	-	-	-	-	-	-	-	-	-	-
gene-CJI97_000072	764	29.499	782	31.5513	822	26.173	1166	29.5396	717	31.2356	977	26.1499	584	25.7913	658	29.2811	949	27.9305	PGLS01000001.1	177173	178597	+	1425	gene-CJI97_000072	-	K19041	-	-	sp|C4QVX6|ATG35_KOMPG Autophagy-related protein 36 OS=Komagataella phaffii (strain GS115 / ATCC 20864) OX=644223 GN=ATG35 PE=1 SV=1	GAQ86106.1 Zinc finger RING-type domain containing protein [Klebsormidium nitens]	-	-	-	-
gene-CJI97_000073	633	33.3605	635	34.9703	797	34.6382	1122	38.7983	609	36.2129	1073	39.2002	553	33.3349	723	43.9152	862	34.6286	PGLS01000001.1	178636	179679	-	1044	gene-CJI97_000073	-	-	-	-	sp|P53250|TWF1_YEAST Twinfilin-1 OS=Saccharomyces cerevisiae (strain ATCC 204508 / S288c) OX=559292 GN=TWF1 PE=1 SV=1	KAF7846034.1 hypothetical protein BT93_L5514 [Corymbia citriodora subsp. variegata]	-	-	-	-
gene-CJI97_000074	591	29.6152	624	32.6744	526	21.736	1048	34.4571	546	30.87	832	28.9008	553	31.6955	428	24.7183	451	17.2267	PGLS01000001.1	180306	181403	+	1098	gene-CJI97_000074	-	-	-	-	-	-	-	-	-	-
gene-CJI97_000075	883	81.3795	947	91.2014	1154	87.7059	1563	94.5159	947	98.474	1391	88.8674	819	86.3345	1018	108.131	1200	84.3014	PGLS01000001.1	181563	182159	+	597	gene-CJI97_000075	-	K09008	-	-	-	XP_023890338.1 uncharacterized protein LOC112002418 [Quercus suber]	-	-	-	-
gene-CJI97_000076	736	20.268	759	21.841	1092	24.7984	1591	28.7472	708	21.998	1369	26.1335	871	27.4345	704	22.3436	712	14.9456	PGLS01000001.1	182229	184226	-	1998	gene-CJI97_000076	-	-	-	-	-	-	-	-	-	-
gene-CJI97_000077	16378	965.846	15507	955.59	19049	926.377	28847	1116.19	19304	1284.43	26508	1083.64	17592	1186.61	16596	1127.97	22883	1028.63	PGLS01000001.1	186126	187058	-	933	gene-CJI97_000077	GO:0000003;GO:0000226;GO:0001932;GO:0001933;GO:0003006;GO:0003674;GO:0005488;GO:0005575;GO:0005622;GO:0005623;GO:0005628;GO:0005737;GO:0005815;GO:0005816;GO:0005856;GO:0005886;GO:0005938;GO:0006469;GO:0006810;GO:0006897;GO:0006996;GO:0007010;GO:0007017;GO:0007049;GO:0008150;GO:0008289;GO:0009653;GO:0009892;GO:0009987;GO:0010563;GO:0010605;GO:0010876;GO:0010927;GO:0015630;GO:0016020;GO:0016043;GO:…	-	-	-	sp|P53252|PIL1_YEAST Sphingolipid long chain base-responsive protein PIL1 OS=Saccharomyces cerevisiae (strain ATCC 204508 / S288c) OX=559292 GN=PIL1 PE=1 SV=1	XP_023878875.1 sphingolipid long chain base-responsive protein PIL1-like [Quercus suber]	GO:0000003//reproduction;GO:0000226//microtubule cytoskeleton organization;GO:0001932//regulation of protein phosphorylation;GO:0001933//negative regulation of protein phosphorylation;GO:0003006//developmental process involved in reproduction;GO:0006469//negative regulation of protein kinase activity;GO:0006810//transport;GO:0006897//endocytosis;GO:0006996//organelle organization;GO:0007010//cyto…	GO:0005575//cellular_component;GO:0005622//intracellular anatomical structure;GO:0005623//obsolete cell;GO:0005628//prospore membrane;GO:0005737//cytoplasm;GO:0005815//microtubule organizing center;GO:0005816//spindle pole body;GO:0005856//cytoskeleton;GO:0005886//plasma membrane;GO:0005938//cell cortex;GO:0015630//microtubule cytoskeleton;GO:0016020//membrane;GO:0030863//cortical cytoskeleton;GO…	GO:0003674//molecular_function;GO:0005488//binding;GO:0008289//lipid binding;	-
gene-CJI97_000078	678	54.3002	703	58.8334	700	46.2316	1114	58.5395	551	49.7899	889	49.3554	518	47.4513	470	43.3828	369	22.5267	PGLS01000001.1	189093	189779	+	687	gene-CJI97_000078	GO:0005575;GO:0005622;GO:0005623;GO:0005737;GO:0044424;GO:0044464	K13348	-	-	sp|Q6BMY0|SYM1_DEBHA Protein SYM1 OS=Debaryomyces hansenii (strain ATCC 36239 / CBS 767 / BCRC 21394 / JCM 1990 / NBRC 0083 / IGC 2968) OX=284592 GN=SYM1 PE=3 SV=1	XP_023878690.1 protein sym-1-like [Quercus suber]	-	GO:0005575//cellular_component;GO:0005622//intracellular anatomical structure;GO:0005623//obsolete cell;GO:0005737//cytoplasm;GO:0044424//obsolete intracellular part;GO:0044464//obsolete cell part;	-	ko04146(Peroxisome)
gene-CJI97_000079	4561	107.382	4628	113.857	5838	113.345	6776	104.673	3374	89.6257	5926	96.7147	4030	108.523	3953	107.262	4008	71.9278	PGLS01000001.1	191671	194007	+	2337	gene-CJI97_000079	-	-	-	-	sp|P38903|2A5D_YEAST Serine/threonine-protein phosphatase 2A 56 kDa regulatory subunit delta isoform OS=Saccharomyces cerevisiae (strain ATCC 204508 / S288c) OX=559292 GN=RTS1 PE=1 SV=2	XP_023871176.1 serine/threonine-protein phosphatase 2A 56 kDa regulatory subunit alpha isoform-like [Quercus suber]	-	-	-	-
gene-CJI97_000080	9422	331.04	10620	389.905	14910	431.999	18765	432.591	10888	431.621	18760	456.91	9652	387.883	8859	358.732	9915	265.539	PGLS01000001.1	194978	196705	+	1566	gene-CJI97_000080	-	K00088	-	-	sp|Q59Q46|IMDH_CANAL Inosine-5&apos;-monophosphate dehydrogenase OS=Candida albicans (strain SC5314 / ATCC MYA-2876) OX=237561 GN=IMH3 PE=1 SV=2	BAK04878.1 predicted protein [Hordeum vulgare subsp. vulgare]	-	-	-	ko00230(Purine metabolism)
gene-CJI97_000081	400	41.4471	379	41.0365	498	42.5532	720	48.9506	402	46.9978	668	47.9812	372	44.0883	304	36.3041	220	17.3763	PGLS01000001.1	196858	197388	+	531	gene-CJI97_000081	-	-	-	-	sp|Q08873|SCP1_YEAST Transgelin OS=Saccharomyces cerevisiae (strain ATCC 204508 / S288c) OX=559292 GN=SCP1 PE=1 SV=1	KAB8737500.1 hypothetical protein FH972_026459 [Carpinus fangiana]	-	-	-	-
gene-CJI97_000082	1023	60.5231	1331	82.285	1469	71.6698	2391	92.8147	1098	73.2935	2015	82.6383	994	67.2633	1023	69.7541	1085	48.9299	PGLS01000001.1	198076	199005	+	930	gene-CJI97_000082	-	K14831	-	-	sp|P10962|MAK16_YEAST Protein MAK16 OS=Saccharomyces cerevisiae (strain ATCC 204508 / S288c) OX=559292 GN=MAK16 PE=1 SV=2	KAB8336941.1 hypothetical protein FH972_021246 [Carpinus fangiana]	-	-	-	-
gene-CJI97_000083	1617	65.903	1483	63.1587	1807	60.7326	2304	61.6125	1258	57.8486	1972	55.7138	1145	53.3761	1139	53.5016	1294	40.2002	PGLS01000001.1	199492	200841	+	1350	gene-CJI97_000083	-	-	-	-	sp|Q08417|RSB1_YEAST Sphingoid long-chain base transporter RSB1 OS=Saccharomyces cerevisiae (strain ATCC 204508 / S288c) OX=559292 GN=RSB1 PE=1 SV=3	KAB8337086.1 hypothetical protein FH972_021390 [Carpinus fangiana]	-	-	-	-
gene-CJI97_000084	6	0.618214	3	0.323002	8	0.679745	4	0.27042	8	0.930025	7	0.499973	5	0.589255	3	0.356252	6	0.471235	PGLS01000001.1	201231	201764	-	534	gene-CJI97_000084	-	-	-	-	sp|Q59P39|EFH1_CANAL Transcriptional regulator EFH1 OS=Candida albicans (strain SC5314 / ATCC MYA-2876) OX=237561 GN=EFH1 PE=2 SV=1	XP_023926310.1 cell pattern formation-associated protein stuA-like [Quercus suber]	-	-	-	-
gene-CJI97_000085	1430	49.1137	1376	49.3835	1444	40.898	2834	63.8642	1394	54.019	2278	54.2351	1536	60.3398	1104	43.7002	1705	44.6365	PGLS01000001.1	204102	205703	+	1602	gene-CJI97_000085	GO:0003333;GO:0003674;GO:0005215;GO:0005342;GO:0006810;GO:0006811;GO:0006820;GO:0006865;GO:0008150;GO:0008509;GO:0008514;GO:0015075;GO:0015171;GO:0015318;GO:0015711;GO:0015849;GO:0022857;GO:0034220;GO:0046942;GO:0046943;GO:0051179;GO:0051234;GO:0055085;GO:0071702;GO:0071705;GO:0098656;GO:1903825;GO:1905039	K15015	-	-	sp|P47082|AVT1_YEAST Vacuolar amino acid transporter 1 OS=Saccharomyces cerevisiae (strain ATCC 204508 / S288c) OX=559292 GN=AVT1 PE=1 SV=1	KAB8349679.1 hypothetical protein FH972_023695 [Carpinus fangiana]	GO:0003333//amino acid transmembrane transport;GO:0006810//transport;GO:0006811//ion transport;GO:0006820//anion transport;GO:0006865//amino acid transport;GO:0008150//biological_process;GO:0015711//organic anion transport;GO:0015849//organic acid transport;GO:0034220//ion transmembrane transport;GO:0046942//carboxylic acid transport;GO:0051179//localization;GO:0051234//establishment of localizat…	-	GO:0003674//molecular_function;GO:0005215//transporter activity;GO:0005342//organic acid transmembrane transporter activity;GO:0008509//anion transmembrane transporter activity;GO:0008514//organic anion transmembrane transporter activity;GO:0015075//ion transmembrane transporter activity;GO:0015171//amino acid transmembrane transporter activity;GO:0015318//inorganic molecular entity transmembrane…	-
gene-CJI97_000086	6302	111.457	6040	111.625	6485	94.5817	10257	119.026	5391	107.576	9367	114.839	5480	110.855	4125	84.0816	5745	77.4494	PGLS01000001.1	205829	208939	-	3111	gene-CJI97_000086	-	-	-	-	sp|Q09702|NRD1_SCHPO Negative regulator of differentiation 1 OS=Schizosaccharomyces pombe (strain 972 / ATCC 24843) OX=284812 GN=nrd1 PE=1 SV=1	XP_023894012.1 negative regulator of differentiation 1-like [Quercus suber]	-	-	-	-
gene-CJI97_000087	3604	306.012	4129	366.349	6007	420.61	7516	418.728	4515	432.542	7230	425.552	3836	372.545	4244	415.315	3490	225.88	PGLS01000001.1	211775	212422	+	648	gene-CJI97_000087	GO:0000054;GO:0003674;GO:0003824;GO:0003924;GO:0005575;GO:0005622;GO:0005623;GO:0005634;GO:0005737;GO:0006403;GO:0006405;GO:0006606;GO:0006611;GO:0006810;GO:0006886;GO:0006913;GO:0008104;GO:0008150;GO:0015031;GO:0015833;GO:0015931;GO:0016462;GO:0016787;GO:0016817;GO:0016818;GO:0017038;GO:0017111;GO:0022613;GO:0031503;GO:0033036;GO:0033365;GO:0033750;GO:0034504;GO:0034613;GO:0042254;GO:0042886;GO:…	K07936	-	-	sp|Q9P4E9|GSP1_CANAW GTP-binding nuclear protein GSP1/Ran OS=Candida albicans (strain WO-1) OX=294748 GN=GSP1 PE=3 SV=2	KAF7846346.1 hypothetical protein BT93_L4514 [Corymbia citriodora subsp. variegata]	GO:0000054//ribosomal subunit export from nucleus;GO:0006403//RNA localization;GO:0006405//RNA export from nucleus;GO:0006606//protein import into nucleus;GO:0006611//protein export from nucleus;GO:0006810//transport;GO:0006886//intracellular protein transport;GO:0006913//nucleocytoplasmic transport;GO:0008104//protein localization;GO:0008150//biological_process;GO:0015031//protein transport;GO:0…	GO:0005575//cellular_component;GO:0005622//intracellular anatomical structure;GO:0005623//obsolete cell;GO:0005634//nucleus;GO:0005737//cytoplasm;GO:0043226//organelle;GO:0043227//membrane-bounded organelle;GO:0043229//intracellular organelle;GO:0043231//intracellular membrane-bounded organelle;GO:0044424//obsolete intracellular part;GO:0044464//obsolete cell part;	GO:0003674//molecular_function;GO:0003824//catalytic activity;GO:0003924//GTPase activity;GO:0016462//pyrophosphatase activity;GO:0016787//hydrolase activity;GO:0016817//hydrolase activity, acting on acid anhydrides;GO:0016818//hydrolase activity, acting on acid anhydrides, in phosphorus-containing anhydrides;GO:0017111//nucleoside-triphosphatase activity;	ko03013(Nucleocytoplasmic transport);ko03008(Ribosome biogenesis in eukaryotes)
gene-CJI97_000088	248	37.9034	336	53.6615	316	39.8274	427	42.8199	251	43.283	452	47.8879	189	33.0396	283	49.8495	216	25.164	PGLS01000001.1	212535	212894	-	360	gene-CJI97_000088	-	-	-	-	sp|Q59P44|RU1C_CANAL U1 small nuclear ribonucleoprotein C OS=Candida albicans (strain SC5314 / ATCC MYA-2876) OX=237561 GN=YHC1 PE=3 SV=1	-	-	-	-	-
gene-CJI97_000089	1540	266.454	1965	355.272	1969	280.941	2261	256.681	1556	303.759	2567	307.885	1140	225.607	1408	280.771	1361	179.498	PGLS01000001.1	213487	214109	+	318	gene-CJI97_000089	-	-	-	-	sp|C0HK64|ATP14_PICAN ATP synthase subunit H, mitochondrial OS=Pichia angusta OX=870730 GN=ATP14 PE=1 SV=1	XP_023917681.1 ATP synthase subunit H, mitochondrial-like [Quercus suber]	-	-	-	-
gene-CJI97_000090	55	2.56672	77	3.75494	113	4.34872	162	4.96045	88	4.63356	148	4.78782	83	4.43036	67	3.60361	85	3.02366	PGLS01000001.1	214459	215637	+	1179	gene-CJI97_000090	-	-	-	-	-	-	-	-	-	-
gene-CJI97_000091	119	5.6836	124	6.18863	192	7.56216	208	6.51825	131	7.05935	194	6.42301	97	5.299	114	6.27522	113	4.1139	PGLS01000001.1	215641	216839	-	1152	gene-CJI97_000091	-	-	-	-	-	-	-	-	-	-
gene-CJI97_000092	1921	48.2628	2122	55.7092	2897	60.0208	2945	48.5469	2009	56.9484	3036	52.8746	1543	44.3401	1618	46.8502	4235	81.1031	PGLS01000001.1	217833	220022	+	2190	gene-CJI97_000092	GO:0000347;GO:0000785;GO:0005575;GO:0005622;GO:0005623;GO:0005634;GO:0005694;GO:0005737;GO:0006139;GO:0006259;GO:0006260;GO:0006261;GO:0006268;GO:0006275;GO:0006725;GO:0006807;GO:0006996;GO:0008150;GO:0008152;GO:0009058;GO:0009059;GO:0009889;GO:0009987;GO:0010556;GO:0016043;GO:0019219;GO:0019222;GO:0030174;GO:0031323;GO:0031326;GO:0032392;GO:0032508;GO:0032991;GO:0034641;GO:0034645;GO:0042555;GO:…	K02209	-	-	sp|P29496|MCM5_YEAST Minichromosome maintenance protein 5 OS=Saccharomyces cerevisiae (strain ATCC 204508 / S288c) OX=559292 GN=MCM5 PE=1 SV=1	XP_023871346.1 DNA replication licensing factor mcm5-like [Quercus suber]	GO:0006139//nucleobase-containing compound metabolic process;GO:0006259//DNA metabolic process;GO:0006260//DNA replication;GO:0006261//DNA-dependent DNA replication;GO:0006268//DNA unwinding involved in DNA replication;GO:0006275//regulation of DNA replication;GO:0006725//cellular aromatic compound metabolic process;GO:0006807//nitrogen compound metabolic process;GO:0006996//organelle organizatio…	GO:0000347//THO complex;GO:0000785//chromatin;GO:0005575//cellular_component;GO:0005622//intracellular anatomical structure;GO:0005623//obsolete cell;GO:0005634//nucleus;GO:0005694//chromosome;GO:0005737//cytoplasm;GO:0032991//protein-containing complex;GO:0042555//MCM complex;GO:0043226//organelle;GO:0043227//membrane-bounded organelle;GO:0043228//non-membrane-bounded organelle;GO:0043229//intra…	-	ko04113(Meiosis - yeast);ko04111(Cell cycle - yeast);ko03030(DNA replication)
gene-CJI97_000093	535	52.7532	563	58.0096	879	71.4746	836	54.0869	539	59.9654	871	59.5352	515	58.0828	759	86.255	651	48.9299	PGLS01000001.1	220356	220965	+	558	gene-CJI97_000093	GO:0003674;GO:0005488;GO:0005515;GO:0005575;GO:0005622;GO:0005623;GO:0005737;GO:0005829;GO:0005844;GO:0007017;GO:0007021;GO:0008092;GO:0008150;GO:0009987;GO:0015631;GO:0016043;GO:0016272;GO:0022607;GO:0032991;GO:0034622;GO:0043933;GO:0044085;GO:0044424;GO:0044444;GO:0044464;GO:0065003;GO:0071840;GO:1990904	-	-	-	sp|P48363|PFD3_YEAST Prefoldin subunit 3 OS=Saccharomyces cerevisiae (strain ATCC 204508 / S288c) OX=559292 GN=PAC10 PE=1 SV=1	XP_023922183.1 probable prefoldin subunit 3 [Quercus suber]	GO:0007017//microtubule-based process;GO:0007021//tubulin complex assembly;GO:0008150//biological_process;GO:0009987//cellular process;GO:0016043//cellular component organization;GO:0022607//cellular component assembly;GO:0034622//cellular protein-containing complex assembly;GO:0043933//protein-containing complex subunit organization;GO:0044085//cellular component biogenesis;GO:0065003//protein-c…	GO:0005575//cellular_component;GO:0005622//intracellular anatomical structure;GO:0005623//obsolete cell;GO:0005737//cytoplasm;GO:0005829//cytosol;GO:0005844//polysome;GO:0016272//prefoldin complex;GO:0032991//protein-containing complex;GO:0044424//obsolete intracellular part;GO:0044444//obsolete cytoplasmic part;GO:0044464//obsolete cell part;GO:1990904//ribonucleoprotein complex;	GO:0003674//molecular_function;GO:0005488//binding;GO:0005515//protein binding;GO:0008092//cytoskeletal protein binding;GO:0015631//tubulin binding;	-
gene-CJI97_000094	596	32.3398	626	35.4946	726	32.486	1140	40.587	618	37.8352	1053	39.6077	598	37.114	555	34.7082	655	27.0914	PGLS01000001.1	221026	222039	-	1014	gene-CJI97_000094	GO:0003674;GO:0005488;GO:0005515;GO:0032182;GO:0043130	-	-	-	sp|Q08232|DSC2_YEAST DSC E3 ubiquitin ligase complex subunit 2 OS=Saccharomyces cerevisiae (strain ATCC 204508 / S288c) OX=559292 GN=DSC2 PE=1 SV=1	-	-	-	GO:0003674//molecular_function;GO:0005488//binding;GO:0005515//protein binding;GO:0032182//ubiquitin-like protein binding;GO:0043130//ubiquitin binding;	-
gene-CJI97_000095	1205	118.182	1364	139.79	2377	192.249	1892	121.753	1310	144.962	2121	144.201	1129	126.65	1865	210.811	2741	204.915	PGLS01000001.1	222872	223835	+	561	gene-CJI97_000095	GO:0003674;GO:0003676;GO:0003723;GO:0003729;GO:0003735;GO:0005198;GO:0005488;GO:0005575;GO:0005622;GO:0005623;GO:0005737;GO:0005773;GO:0005774;GO:0005829;GO:0005840;GO:0005886;GO:0005911;GO:0006412;GO:0006518;GO:0006807;GO:0008150;GO:0008152;GO:0009058;GO:0009059;GO:0009506;GO:0009507;GO:0009536;GO:0009987;GO:0010467;GO:0015934;GO:0016020;GO:0019538;GO:0022625;GO:0022626;GO:0030054;GO:0031090;GO:…	K02883	-	-	sp|P0CX49|RL18A_YEAST 60S ribosomal protein L18-A OS=Saccharomyces cerevisiae (strain ATCC 204508 / S288c) OX=559292 GN=RPL18A PE=1 SV=1	BAJ97000.1 predicted protein [Hordeum vulgare subsp. vulgare]	GO:0006412//translation;GO:0006518//peptide metabolic process;GO:0006807//nitrogen compound metabolic process;GO:0008150//biological_process;GO:0008152//metabolic process;GO:0009058//biosynthetic process;GO:0009059//macromolecule biosynthetic process;GO:0009987//cellular process;GO:0010467//gene expression;GO:0019538//protein metabolic process;GO:0034641//cellular nitrogen compound metabolic proc…	GO:0005575//cellular_component;GO:0005622//intracellular anatomical structure;GO:0005623//obsolete cell;GO:0005737//cytoplasm;GO:0005773//vacuole;GO:0005774//vacuolar membrane;GO:0005829//cytosol;GO:0005840//ribosome;GO:0005886//plasma membrane;GO:0005911//cell-cell junction;GO:0009506//plasmodesma;GO:0009507//chloroplast;GO:0009536//plastid;GO:0015934//large ribosomal subunit;GO:0016020//membran…	GO:0003674//molecular_function;GO:0003676//nucleic acid binding;GO:0003723//RNA binding;GO:0003729//mRNA binding;GO:0003735//structural constituent of ribosome;GO:0005198//structural molecule activity;GO:0005488//binding;GO:0097159//organic cyclic compound binding;GO:1901363//heterocyclic compound binding;	ko03010(Ribosome)
gene-CJI97_000096	1562	196.217	1759	230.897	2594	268.716	2591	213.557	1657	234.852	2740	238.598	1253	180.033	1522	220.352	1933	185.091	PGLS01000001.1	224645	225312	+	438	gene-CJI97_000096	GO:0000028;GO:0003674;GO:0003735;GO:0005198;GO:0005575;GO:0005622;GO:0005623;GO:0005737;GO:0005829;GO:0005840;GO:0006996;GO:0008150;GO:0009987;GO:0015935;GO:0016043;GO:0022607;GO:0022613;GO:0022618;GO:0022626;GO:0022627;GO:0032991;GO:0034622;GO:0042254;GO:0042255;GO:0042274;GO:0043226;GO:0043228;GO:0043229;GO:0043232;GO:0043933;GO:0044085;GO:0044391;GO:0044422;GO:0044424;GO:0044444;GO:0044445;GO:…	K02966	-	-	sp|P07280|RS19A_YEAST 40S ribosomal protein S19-A OS=Saccharomyces cerevisiae (strain ATCC 204508 / S288c) OX=559292 GN=RPS19A PE=1 SV=2	XP_023898235.1 40S ribosomal protein S19-like [Quercus suber]	GO:0000028//ribosomal small subunit assembly;GO:0006996//organelle organization;GO:0008150//biological_process;GO:0009987//cellular process;GO:0016043//cellular component organization;GO:0022607//cellular component assembly;GO:0022613//ribonucleoprotein complex biogenesis;GO:0022618//ribonucleoprotein complex assembly;GO:0034622//cellular protein-containing complex assembly;GO:0042254//ribosome b…	GO:0005575//cellular_component;GO:0005622//intracellular anatomical structure;GO:0005623//obsolete cell;GO:0005737//cytoplasm;GO:0005829//cytosol;GO:0005840//ribosome;GO:0015935//small ribosomal subunit;GO:0022626//cytosolic ribosome;GO:0022627//cytosolic small ribosomal subunit;GO:0032991//protein-containing complex;GO:0043226//organelle;GO:0043228//non-membrane-bounded organelle;GO:0043229//int…	GO:0003674//molecular_function;GO:0003735//structural constituent of ribosome;GO:0005198//structural molecule activity;	ko03010(Ribosome)
gene-CJI97_000097	3920	17.3239	3325	15.3549	5106	18.6084	5153	14.9421	2442	12.1765	4975	15.241	3649	18.445	3395	17.2921	5138	17.3082	PGLS01000001.1	225409	237858	-	12450	gene-CJI97_000097	GO:0003674;GO:0003774;GO:0003777;GO:0003824;GO:0005488;GO:0005515;GO:0005575;GO:0005622;GO:0005623;GO:0005737;GO:0005856;GO:0005868;GO:0005875;GO:0005929;GO:0006928;GO:0006996;GO:0007017;GO:0007018;GO:0008104;GO:0008150;GO:0008569;GO:0009987;GO:0015630;GO:0016043;GO:0016462;GO:0016787;GO:0016817;GO:0016818;GO:0016887;GO:0017111;GO:0022607;GO:0030030;GO:0030031;GO:0030286;GO:0030990;GO:0031514;GO:…	K10413	-	-	sp|P45444|DYHC_EMENI Dynein heavy chain, cytoplasmic OS=Emericella nidulans (strain FGSC A4 / ATCC 38163 / CBS 112.46 / NRRL 194 / M139) OX=227321 GN=nudA PE=3 SV=2	XP_023883222.1 dynein heavy chain, cytoplasmic-like [Quercus suber]	GO:0006928//movement of cell or subcellular component;GO:0006996//organelle organization;GO:0007017//microtubule-based process;GO:0007018//microtubule-based movement;GO:0008104//protein localization;GO:0008150//biological_process;GO:0009987//cellular process;GO:0016043//cellular component organization;GO:0022607//cellular component assembly;GO:0030030//cell projection organization;GO:0030031//cel…	GO:0005575//cellular_component;GO:0005622//intracellular anatomical structure;GO:0005623//obsolete cell;GO:0005737//cytoplasm;GO:0005856//cytoskeleton;GO:0005868//cytoplasmic dynein complex;GO:0005875//microtubule associated complex;GO:0005929//cilium;GO:0015630//microtubule cytoskeleton;GO:0030286//dynein complex;GO:0030990//intraciliary transport particle;GO:0031514//motile cilium;GO:0032838//p…	GO:0003674//molecular_function;GO:0003774//cytoskeletal motor activity;GO:0003777//microtubule motor activity;GO:0003824//catalytic activity;GO:0005488//binding;GO:0005515//protein binding;GO:0008569//minus-end-directed microtubule motor activity;GO:0016462//pyrophosphatase activity;GO:0016787//hydrolase activity;GO:0016817//hydrolase activity, acting on acid anhydrides;GO:0016818//hydrolase acti…	ko04145(Phagosome)
gene-CJI97_000098	4025	139.021	4300	155.195	4726	134.609	6550	148.438	3333	129.887	5733	137.264	3891	153.716	3283	130.687	3637	95.7537	PGLS01000001.1	238907	240499	+	1593	gene-CJI97_000098	GO:0000295;GO:0003674;GO:0005215;GO:0005346;GO:0005347;GO:0005488;GO:0005509;GO:0005575;GO:0005622;GO:0005623;GO:0005737;GO:0005739;GO:0005740;GO:0005743;GO:0006810;GO:0006811;GO:0006820;GO:0006839;GO:0006855;GO:0006862;GO:0006950;GO:0006979;GO:0008150;GO:0008509;GO:0008514;GO:0009987;GO:0010035;GO:0010038;GO:0010941;GO:0015075;GO:0015215;GO:0015216;GO:0015217;GO:0015238;GO:0015605;GO:0015711;GO:…	K14684	-	-	sp|P0CI40|CMC1_YEASX Calcium-binding mitochondrial carrier SAL1 OS=Saccharomyces cerevisiae OX=4932 GN=SAL1 PE=3 SV=1	XP_023883012.1 LOW QUALITY PROTEIN: uncharacterized mitochondrial carrier C12D12.05c-like [Quercus suber]	GO:0006810//transport;GO:0006811//ion transport;GO:0006820//anion transport;GO:0006839//mitochondrial transport;GO:0006855//xenobiotic transmembrane transport;GO:0006862//nucleotide transport;GO:0006950//response to stress;GO:0006979//response to oxidative stress;GO:0008150//biological_process;GO:0009987//cellular process;GO:0010035//response to inorganic substance;GO:0010038//response to metal i…	GO:0005575//cellular_component;GO:0005622//intracellular anatomical structure;GO:0005623//obsolete cell;GO:0005737//cytoplasm;GO:0005739//mitochondrion;GO:0005740//mitochondrial envelope;GO:0005743//mitochondrial inner membrane;GO:0016020//membrane;GO:0016021//integral component of membrane;GO:0019866//organelle inner membrane;GO:0031090//organelle membrane;GO:0031224//intrinsic component of memb…	GO:0000295//adenine nucleotide transmembrane transporter activity;GO:0003674//molecular_function;GO:0005215//transporter activity;GO:0005346//purine ribonucleotide transmembrane transporter activity;GO:0005347//ATP transmembrane transporter activity;GO:0005488//binding;GO:0005509//calcium ion binding;GO:0008509//anion transmembrane transporter activity;GO:0008514//organic anion transmembrane tran…	-
gene-CJI97_000099	1882	39.996	1783	39.5954	2074	36.3474	2868	39.9915	1663	39.8755	2665	39.2604	1770	43.0245	1490	36.4948	1639	26.5506	PGLS01000001.1	241392	244036	+	2589	gene-CJI97_000099	GO:0000003;GO:0002200;GO:0002376;GO:0002377;GO:0002440;GO:0002520;GO:0002566;GO:0003006;GO:0003674;GO:0003676;GO:0003677;GO:0003690;GO:0003697;GO:0003824;GO:0004518;GO:0004519;GO:0005488;GO:0005575;GO:0005622;GO:0005623;GO:0005634;GO:0005654;GO:0005737;GO:0005829;GO:0005856;GO:0005886;GO:0006139;GO:0006259;GO:0006281;GO:0006298;GO:0006310;GO:0006725;GO:0006807;GO:0006950;GO:0006974;GO:0007275;GO:…	-	-	-	sp|P14242|PMS1_YEAST DNA mismatch repair protein PMS1 OS=Saccharomyces cerevisiae (strain ATCC 204508 / S288c) OX=559292 GN=PMS1 PE=1 SV=3	XP_010422584.1 PREDICTED: DNA mismatch repair protein PMS1 [Camelina sativa]	GO:0000003//reproduction;GO:0002200//somatic diversification of immune receptors;GO:0002376//immune system process;GO:0002377//immunoglobulin production;GO:0002440//production of molecular mediator of immune response;GO:0002520//immune system development;GO:0002566//somatic diversification of immune receptors via somatic mutation;GO:0003006//developmental process involved in reproduction;GO:00061…	GO:0005575//cellular_component;GO:0005622//intracellular anatomical structure;GO:0005623//obsolete cell;GO:0005634//nucleus;GO:0005654//nucleoplasm;GO:0005737//cytoplasm;GO:0005829//cytosol;GO:0005856//cytoskeleton;GO:0005886//plasma membrane;GO:0015630//microtubule cytoskeleton;GO:0016020//membrane;GO:0031974//membrane-enclosed lumen;GO:0031981//nuclear lumen;GO:0032300//mismatch repair complex;…	GO:0003674//molecular_function;GO:0003676//nucleic acid binding;GO:0003677//DNA binding;GO:0003690//double-stranded DNA binding;GO:0003697//single-stranded DNA binding;GO:0003824//catalytic activity;GO:0004518//nuclease activity;GO:0004519//endonuclease activity;GO:0005488//binding;GO:0016462//pyrophosphatase activity;GO:0016787//hydrolase activity;GO:0016788//hydrolase activity, acting on ester …	-
gene-CJI97_000100	4725	99.9517	4453	98.4324	5541	96.6596	6975	96.8109	3851	91.9135	6656	97.6028	4283	103.629	3990	97.2768	4840	78.0428	PGLS01000001.1	244991	247591	+	2601	gene-CJI97_000100	-	-	-	-	sp|Q59QC7|UPC2_CANAL Sterol uptake control protein 2 OS=Candida albicans (strain SC5314 / ATCC MYA-2876) OX=237561 GN=UPC2 PE=1 SV=1	-	-	-	-	-
gene-CJI97_000101	4815	104.88	4554	103.654	4157	74.6696	5419	77.4473	2570	63.1605	4951	74.7565	2712	67.5665	1757	44.1078	2252	37.3906	PGLS01000001.1	248535	251060	+	2526	gene-CJI97_000101	-	-	-	-	-	-	-	-	-	-
gene-CJI97_000102	1064	48.6637	1017	48.605	1066	40.2058	1961	58.8481	1050	54.1838	1511	47.9058	998	52.2083	799	42.1171	620	21.6149	PGLS01000001.1	251291	252493	+	1203	gene-CJI97_000102	-	K19787	-	-	sp|Q9Y7J3|CARME_SCHPO Carnosine N-methyltransferase OS=Schizosaccharomyces pombe (strain 972 / ATCC 24843) OX=284812 GN=SPBC1778.07 PE=3 SV=1	GAX79740.1 hypothetical protein CEUSTIGMA_g7181.t1 [Chlamydomonas eustigma]	-	-	-	ko00340(Histidine metabolism)
gene-CJI97_000103	3683	318.62	3535	319.564	4750	338.87	5008	284.268	3062	298.878	4754	285.096	2594	256.677	3020	301.111	4252	280.391	PGLS01000001.1	253457	254092	+	636	gene-CJI97_000103	-	K07889	-	-	sp|P36017|VPS21_YEAST Vacuolar protein sorting-associated protein 21 OS=Saccharomyces cerevisiae (strain ATCC 204508 / S288c) OX=559292 GN=VPS21 PE=1 SV=1	KAB8343069.1 hypothetical protein FH972_022663 [Carpinus fangiana]	-	-	-	ko04145(Phagosome);ko04144(Endocytosis)
gene-CJI97_000104	954	57.5549	922	58.1248	1596	79.4027	1471	58.2288	879	59.8329	1393	58.2567	881	60.7933	1253	87.1231	2001	92.0196	PGLS01000001.1	254330	255241	+	912	gene-CJI97_000104	-	-	-	-	-	XP_023882590.1 uncharacterized protein LOC111994936 [Quercus suber]	-	-	-	-
gene-CJI97_000105	399	23.2311	443	26.9524	615	29.5284	511	19.5213	303	19.9048	505	20.3821	329	21.9098	421	28.2506	678	30.0903	PGLS01000001.1	255554	256498	+	945	gene-CJI97_000105	-	K05695	-	-	sp|P25044|PTP1_YEAST Tyrosine-protein phosphatase 1 OS=Saccharomyces cerevisiae (strain ATCC 204508 / S288c) OX=559292 GN=PTP1 PE=1 SV=1	XP_023926988.1 tyrosine-protein phosphatase 1-like [Quercus suber]	-	-	-	-
gene-CJI97_000106	116	8.27813	145	10.8128	187	11.0049	186	8.70921	107	8.6154	166	8.21189	123	10.0398	153	12.5839	134	7.28917	PGLS01000001.1	256740	257510	+	771	gene-CJI97_000106	GO:0001505;GO:0003674;GO:0003676;GO:0003723;GO:0003729;GO:0003730;GO:0005488;GO:0005575;GO:0005622;GO:0005623;GO:0005634;GO:0005654;GO:0005737;GO:0005829;GO:0006139;GO:0006401;GO:0006402;GO:0006417;GO:0006725;GO:0006807;GO:0008150;GO:0008152;GO:0009056;GO:0009057;GO:0009889;GO:0009890;GO:0009892;GO:0009893;GO:0009894;GO:0009896;GO:0009987;GO:0010033;GO:0010468;GO:0010494;GO:0010556;GO:0010558;GO:…	-	-	-	-	-	GO:0001505//regulation of neurotransmitter levels;GO:0006139//nucleobase-containing compound metabolic process;GO:0006401//RNA catabolic process;GO:0006402//mRNA catabolic process;GO:0006417//regulation of translation;GO:0006725//cellular aromatic compound metabolic process;GO:0006807//nitrogen compound metabolic process;GO:0008150//biological_process;GO:0008152//metabolic process;GO:0009056//cat…	GO:0005575//cellular_component;GO:0005622//intracellular anatomical structure;GO:0005623//obsolete cell;GO:0005634//nucleus;GO:0005654//nucleoplasm;GO:0005737//cytoplasm;GO:0005829//cytosol;GO:0010494//cytoplasmic stress granule;GO:0030425//dendrite;GO:0031974//membrane-enclosed lumen;GO:0031981//nuclear lumen;GO:0032991//protein-containing complex;GO:0035770//ribonucleoprotein granule;GO:0036464…	GO:0003674//molecular_function;GO:0003676//nucleic acid binding;GO:0003723//RNA binding;GO:0003729//mRNA binding;GO:0003730//mRNA 3'-UTR binding;GO:0005488//binding;GO:0035925//mRNA 3'-UTR AU-rich region binding;GO:0097159//organic cyclic compound binding;GO:1901363//heterocyclic compound binding;	-
gene-CJI97_000107	13025	389.06	13902	433.924	22743	560.216	22251	436.094	14467	487.568	24076	498.522	12107	413.639	13398	461.24	20519	467.191	PGLS01000001.1	258484	260325	+	1842	gene-CJI97_000107	GO:0005575;GO:0005618;GO:0005622;GO:0005623;GO:0005737;GO:0005886;GO:0006950;GO:0008150;GO:0009266;GO:0009408;GO:0009507;GO:0009536;GO:0009605;GO:0009607;GO:0009615;GO:0009628;GO:0016020;GO:0030312;GO:0043207;GO:0043226;GO:0043227;GO:0043229;GO:0043231;GO:0044424;GO:0044444;GO:0044464;GO:0050896;GO:0051704;GO:0051707;GO:0071944	K03283	-	-	sp|P87222|SSB1_CANAW Ribosome-associated molecular chaperone SSB1 OS=Candida albicans (strain WO-1) OX=294748 GN=SSB1 PE=3 SV=2	XP_023901447.1 ribosome-associated molecular chaperone SSB1 [Quercus suber]	GO:0006950//response to stress;GO:0008150//biological_process;GO:0009266//response to temperature stimulus;GO:0009408//response to heat;GO:0009605//response to external stimulus;GO:0009607//response to biotic stimulus;GO:0009615//response to virus;GO:0009628//response to abiotic stimulus;GO:0043207//response to external biotic stimulus;GO:0050896//response to stimulus;GO:0051704//obsolete multi-o…	GO:0005575//cellular_component;GO:0005618//cell wall;GO:0005622//intracellular anatomical structure;GO:0005623//obsolete cell;GO:0005737//cytoplasm;GO:0005886//plasma membrane;GO:0009507//chloroplast;GO:0009536//plastid;GO:0016020//membrane;GO:0030312//external encapsulating structure;GO:0043226//organelle;GO:0043227//membrane-bounded organelle;GO:0043229//intracellular organelle;GO:0043231//intr…	-	ko04213(Longevity regulating pathway - multiple species);ko04144(Endocytosis);ko04141(Protein processing in endoplasmic reticulum);ko03040(Spliceosome)
gene-CJI97_000108	382	16.8414	419	19.303	633	23.0137	667	19.2944	400	19.8972	705	21.5459	347	17.4981	481	24.4403	526	17.6766	PGLS01000001.1	260454	261701	-	1248	gene-CJI97_000108	GO:0003674;GO:0003824;GO:0004672;GO:0006464;GO:0006468;GO:0006793;GO:0006796;GO:0006807;GO:0008150;GO:0008152;GO:0009987;GO:0016301;GO:0016310;GO:0016740;GO:0016772;GO:0016773;GO:0019538;GO:0036211;GO:0043170;GO:0043412;GO:0044237;GO:0044238;GO:0044260;GO:0044267;GO:0071704;GO:0140096;GO:1901564	K07179	-	-	sp|P40160|RIO2_YEAST Serine/threonine-protein kinase RIO2 OS=Saccharomyces cerevisiae (strain ATCC 204508 / S288c) OX=559292 GN=RIO2 PE=1 SV=1	XP_023882957.1 serine/threonine-protein kinase rio2-like [Quercus suber]	GO:0006464//cellular protein modification process;GO:0006468//protein phosphorylation;GO:0006793//phosphorus metabolic process;GO:0006796//phosphate-containing compound metabolic process;GO:0006807//nitrogen compound metabolic process;GO:0008150//biological_process;GO:0008152//metabolic process;GO:0009987//cellular process;GO:0016310//phosphorylation;GO:0019538//protein metabolic process;GO:00362…	-	GO:0003674//molecular_function;GO:0003824//catalytic activity;GO:0004672//protein kinase activity;GO:0016301//kinase activity;GO:0016740//transferase activity;GO:0016772//transferase activity, transferring phosphorus-containing groups;GO:0016773//phosphotransferase activity, alcohol group as acceptor;GO:0140096//catalytic activity, acting on a protein;	ko03008(Ribosome biogenesis in eukaryotes)
gene-CJI97_000109	276	11.6634	278	12.2761	312	10.8728	445	12.3387	259	12.3491	461	13.5045	293	14.1622	232	11.2994	279	8.98713	PGLS01000001.1	261901	263202	+	1302	gene-CJI97_000109	-	-	-	-	-	-	-	-	-	-
gene-CJI97_000110	1538	34.0259	1703	39.3699	1885	34.39	2419	35.114	1271	31.726	2291	35.1349	1432	36.2362	1237	31.5407	1751	29.5283	PGLS01000001.1	263251	265737	-	2487	gene-CJI97_000110	GO:0000003;GO:0000166;GO:0000287;GO:0000288;GO:0000290;GO:0000291;GO:0000932;GO:0000956;GO:0003006;GO:0003674;GO:0003676;GO:0003723;GO:0003727;GO:0003729;GO:0003824;GO:0005488;GO:0005524;GO:0005575;GO:0005622;GO:0005623;GO:0005737;GO:0005845;GO:0006139;GO:0006401;GO:0006402;GO:0006725;GO:0006807;GO:0007275;GO:0008144;GO:0008150;GO:0008152;GO:0009056;GO:0009057;GO:0009653;GO:0009790;GO:0009791;GO:…	K12613	-	-	sp|Q75BK1|DCP2_ASHGO mRNA-decapping enzyme subunit 2 OS=Ashbya gossypii (strain ATCC 10895 / CBS 109.51 / FGSC 9923 / NRRL Y-1056) OX=284811 GN=DCP2 PE=3 SV=1	KAB8360768.1 hypothetical protein FH972_024502 [Carpinus fangiana]	GO:0000003//reproduction;GO:0000288//nuclear-transcribed mRNA catabolic process, deadenylation-dependent decay;GO:0000290//deadenylation-dependent decapping of nuclear-transcribed mRNA;GO:0000291//nuclear-transcribed mRNA catabolic process, exonucleolytic;GO:0000956//nuclear-transcribed mRNA catabolic process;GO:0003006//developmental process involved in reproduction;GO:0006139//nucleobase-contai…	GO:0000932//P-body;GO:0005575//cellular_component;GO:0005622//intracellular anatomical structure;GO:0005623//obsolete cell;GO:0005737//cytoplasm;GO:0005845//mRNA cap binding complex;GO:0010494//cytoplasmic stress granule;GO:0032991//protein-containing complex;GO:0034518//RNA cap binding complex;GO:0035770//ribonucleoprotein granule;GO:0036464//cytoplasmic ribonucleoprotein granule;GO:0043226//org…	GO:0000166//nucleotide binding;GO:0000287//magnesium ion binding;GO:0003674//molecular_function;GO:0003676//nucleic acid binding;GO:0003723//RNA binding;GO:0003727//single-stranded RNA binding;GO:0003729//mRNA binding;GO:0003824//catalytic activity;GO:0005488//binding;GO:0005524//ATP binding;GO:0008144//obsolete drug binding;GO:0016462//pyrophosphatase activity;GO:0016787//hydrolase activity;GO:0…	ko03018(RNA degradation)
gene-CJI97_000111	405	26.528	485	33.1962	551	29.7625	521	22.3913	284	20.9887	531	24.1104	297	22.2511	296	22.3455	318	15.8773	PGLS01000001.1	266021	266860	+	840	gene-CJI97_000111	-	-	-	-	sp|Q757F3|ATP10_ASHGO Mitochondrial ATPase complex subunit ATP10 OS=Ashbya gossypii (strain ATCC 10895 / CBS 109.51 / FGSC 9923 / NRRL Y-1056) OX=284811 GN=ATP10 PE=3 SV=2	KAB8527806.1 hypothetical protein FH972_025457 [Carpinus fangiana]	-	-	-	-
gene-CJI97_000112	2797	431.075	2961	476.865	4432	563.286	4937	499.247	3444	598.882	5172	552.56	2264	399.101	2871	509.967	4979	584.927	PGLS01000001.1	267619	267975	+	357	gene-CJI97_000112	-	K02969	-	-	sp|O74893|RS20_SCHPO 40S ribosomal protein S20 OS=Schizosaccharomyces pombe (strain 972 / ATCC 24843) OX=284812 GN=rps20 PE=1 SV=1	KAG2484081.1 hypothetical protein HYH03_017100 [Edaphochlamys debaryana]	-	-	-	ko03010(Ribosome)
gene-CJI97_000113	2847	92.0899	2896	97.8858	3766	100.455	3960	84.0448	2200	80.2905	3786	84.8918	2099	77.6574	2259	84.2149	3340	82.3512	PGLS01000001.1	269333	271033	+	1701	gene-CJI97_000113	GO:0000287;GO:0003674;GO:0003824;GO:0004721;GO:0004722;GO:0004724;GO:0004741;GO:0005488;GO:0005509;GO:0005575;GO:0005622;GO:0005623;GO:0005634;GO:0005737;GO:0005739;GO:0005759;GO:0006082;GO:0006090;GO:0006140;GO:0006464;GO:0006470;GO:0006793;GO:0006796;GO:0006807;GO:0008150;GO:0008152;GO:0009758;GO:0009889;GO:0009987;GO:0010510;GO:0010565;GO:0016311;GO:0016787;GO:0016788;GO:0016791;GO:0019216;GO:…	K01102	-	-	sp|Q12511|PDP1_YEAST [Pyruvate dehydrogenase [acetyl-transferring]]-phosphatase 1, mitochondrial OS=Saccharomyces cerevisiae (strain ATCC 204508 / S288c) OX=559292 GN=PTC5 PE=1 SV=1	KAB8542145.1 hypothetical protein FH972_025608 [Carpinus fangiana]	GO:0006082//organic acid metabolic process;GO:0006090//pyruvate metabolic process;GO:0006140//regulation of nucleotide metabolic process;GO:0006464//cellular protein modification process;GO:0006470//protein dephosphorylation;GO:0006793//phosphorus metabolic process;GO:0006796//phosphate-containing compound metabolic process;GO:0006807//nitrogen compound metabolic process;GO:0008150//biological_pr…	GO:0005575//cellular_component;GO:0005622//intracellular anatomical structure;GO:0005623//obsolete cell;GO:0005634//nucleus;GO:0005737//cytoplasm;GO:0005739//mitochondrion;GO:0005759//mitochondrial matrix;GO:0019910//mitochondrial pyruvate dehydrogenase (lipoamide) phosphatase complex;GO:0031974//membrane-enclosed lumen;GO:0032991//protein-containing complex;GO:0043226//organelle;GO:0043227//memb…	GO:0000287//magnesium ion binding;GO:0003674//molecular_function;GO:0003824//catalytic activity;GO:0004721//phosphoprotein phosphatase activity;GO:0004722//protein serine/threonine phosphatase activity;GO:0004741//[pyruvate dehydrogenase (lipoamide)] phosphatase activity;GO:0005488//binding;GO:0005509//calcium ion binding;GO:0016787//hydrolase activity;GO:0016788//hydrolase activity, acting on es…	-
gene-CJI97_000114	1971	29.223	2264	35.0761	2847	34.8092	2814	27.375	1520	25.4272	2814	28.9216	1810	30.6946	2003	34.2268	2674	30.2203	PGLS01000001.1	271188	274898	+	3711	gene-CJI97_000114	GO:0000184;GO:0000288;GO:0000291;GO:0000956;GO:0003674;GO:0003724;GO:0003824;GO:0004004;GO:0004386;GO:0005575;GO:0005622;GO:0005623;GO:0005737;GO:0005773;GO:0005829;GO:0006139;GO:0006401;GO:0006402;GO:0006725;GO:0006807;GO:0006810;GO:0006811;GO:0006812;GO:0006813;GO:0008026;GO:0008150;GO:0008152;GO:0008186;GO:0009056;GO:0009057;GO:0009892;GO:0009987;GO:0010035;GO:0010038;GO:0010468;GO:0010605;GO:…	K12599	-	-	sp|P35207|SKI2_YEAST Antiviral helicase SKI2 OS=Saccharomyces cerevisiae (strain ATCC 204508 / S288c) OX=559292 GN=SKI2 PE=1 SV=2	XP_023928978.1 putative ATP-dependent RNA helicase C550.03c [Quercus suber]	GO:0000184//nuclear-transcribed mRNA catabolic process, nonsense-mediated decay;GO:0000288//nuclear-transcribed mRNA catabolic process, deadenylation-dependent decay;GO:0000291//nuclear-transcribed mRNA catabolic process, exonucleolytic;GO:0000956//nuclear-transcribed mRNA catabolic process;GO:0006139//nucleobase-containing compound metabolic process;GO:0006401//RNA catabolic process;GO:0006402//…	GO:0005575//cellular_component;GO:0005622//intracellular anatomical structure;GO:0005623//obsolete cell;GO:0005737//cytoplasm;GO:0005773//vacuole;GO:0005829//cytosol;GO:0032991//protein-containing complex;GO:0043226//organelle;GO:0043227//membrane-bounded organelle;GO:0043229//intracellular organelle;GO:0043231//intracellular membrane-bounded organelle;GO:0044424//obsolete intracellular part;GO:0…	GO:0003674//molecular_function;GO:0003724//RNA helicase activity;GO:0003824//catalytic activity;GO:0004386//helicase activity;GO:0008186//ATP-dependent activity, acting on RNA;GO:0016462//pyrophosphatase activity;GO:0016787//hydrolase activity;GO:0016817//hydrolase activity, acting on acid anhydrides;GO:0016818//hydrolase activity, acting on acid anhydrides, in phosphorus-containing anhydrides;GO…	ko03018(RNA degradation)
gene-CJI97_000115	273	18.2734	314	21.9626	378	20.8649	560	24.5944	283	21.3728	500	23.2	243	18.6041	317	24.4548	256	13.0616	PGLS01000001.1	274910	275731	-	822	gene-CJI97_000115	-	-	-	-	-	-	-	-	-	-
gene-CJI97_000116	789	18.4809	832	20.3641	1068	20.6293	1380	21.2088	688	18.1824	1330	21.5952	661	17.709	712	19.2209	1116	19.9255	PGLS01000001.1	275834	278182	+	2349	gene-CJI97_000116	GO:0003674;GO:0003824;GO:0005488;GO:0005515;GO:0005516;GO:0005575;GO:0005622;GO:0005623;GO:0005737;GO:0009507;GO:0009534;GO:0009535;GO:0009536;GO:0009579;GO:0016020;GO:0016462;GO:0016787;GO:0016817;GO:0016818;GO:0016887;GO:0017111;GO:0031976;GO:0031984;GO:0034357;GO:0042651;GO:0043226;GO:0043227;GO:0043229;GO:0043231;GO:0044422;GO:0044424;GO:0044434;GO:0044435;GO:0044436;GO:0044444;GO:0044446;GO:…	-	-	-	sp|P32794|AFG2_YEAST ATPase family gene 2 protein OS=Saccharomyces cerevisiae (strain ATCC 204508 / S288c) OX=559292 GN=AFG2 PE=1 SV=1	PHT30162.1 Calmodulin-interacting protein [Capsicum baccatum]	-	GO:0005575//cellular_component;GO:0005622//intracellular anatomical structure;GO:0005623//obsolete cell;GO:0005737//cytoplasm;GO:0009507//chloroplast;GO:0009534//chloroplast thylakoid;GO:0009535//chloroplast thylakoid membrane;GO:0009536//plastid;GO:0009579//thylakoid;GO:0016020//membrane;GO:0031976//plastid thylakoid;GO:0031984//organelle subcompartment;GO:0034357//photosynthetic membrane;GO:004…	GO:0003674//molecular_function;GO:0003824//catalytic activity;GO:0005488//binding;GO:0005515//protein binding;GO:0005516//calmodulin binding;GO:0016462//pyrophosphatase activity;GO:0016787//hydrolase activity;GO:0016817//hydrolase activity, acting on acid anhydrides;GO:0016818//hydrolase activity, acting on acid anhydrides, in phosphorus-containing anhydrides;GO:0016887//ATP hydrolysis activity;G…	-
gene-CJI97_000117	1445	80.0659	1514	87.6602	2013	91.9796	2197	79.8732	1296	81.0218	2009	77.165	1179	74.7204	1579	100.835	2641	111.544	PGLS01000001.1	278233	279225	-	993	gene-CJI97_000117	GO:0000041;GO:0001558;GO:0003674;GO:0005215;GO:0005384;GO:0005575;GO:0005622;GO:0005623;GO:0005737;GO:0005773;GO:0005774;GO:0005794;GO:0005802;GO:0005911;GO:0006810;GO:0006811;GO:0006812;GO:0006828;GO:0006950;GO:0006952;GO:0007275;GO:0008150;GO:0008324;GO:0009506;GO:0009605;GO:0009607;GO:0009617;GO:0009624;GO:0009653;GO:0009888;GO:0009893;GO:0009987;GO:0010015;GO:0010035;GO:0010038;GO:0010039;GO:…	K12347	-	-	sp|Q3SZD1|PEX19_BOVIN Peroxisomal biogenesis factor 19 OS=Bos taurus OX=9913 GN=PEX19 PE=2 SV=1	KAB8606222.1 hypothetical protein FH972_025853 [Carpinus fangiana]	GO:0000041//transition metal ion transport;GO:0001558//regulation of cell growth;GO:0006810//transport;GO:0006811//ion transport;GO:0006812//cation transport;GO:0006828//manganese ion transport;GO:0006950//response to stress;GO:0006952//defense response;GO:0007275//multicellular organism development;GO:0008150//biological_process;GO:0009605//response to external stimulus;GO:0009607//response to b…	GO:0005575//cellular_component;GO:0005622//intracellular anatomical structure;GO:0005623//obsolete cell;GO:0005737//cytoplasm;GO:0005773//vacuole;GO:0005774//vacuolar membrane;GO:0005794//Golgi apparatus;GO:0005802//trans-Golgi network;GO:0005911//cell-cell junction;GO:0009506//plasmodesma;GO:0012505//endomembrane system;GO:0016020//membrane;GO:0030054//cell junction;GO:0031090//organelle membran…	GO:0003674//molecular_function;GO:0005215//transporter activity;GO:0005384//manganese ion transmembrane transporter activity;GO:0008324//cation transmembrane transporter activity;GO:0015075//ion transmembrane transporter activity;GO:0015318//inorganic molecular entity transmembrane transporter activity;GO:0022857//transmembrane transporter activity;GO:0022890//inorganic cation transmembrane trans…	-
gene-CJI97_000118	490	56.5206	449	54.1195	748	71.1509	642	48.5889	374	48.6742	711	56.8513	380	50.1349	438	58.2281	515	45.2811	PGLS01000001.1	280518	280994	+	477	gene-CJI97_000118	-	K10577	-	-	sp|P50623|UBC9_YEAST SUMO-conjugating enzyme UBC9 OS=Saccharomyces cerevisiae (strain ATCC 204508 / S288c) OX=559292 GN=UBC9 PE=1 SV=1	XP_023875456.1 SUMO-conjugating enzyme ubc9-like [Quercus suber]	-	-	-	ko04120(Ubiquitin mediated proteolysis);ko03013(Nucleocytoplasmic transport)
gene-CJI97_000119	2666	107.227	2580	108.432	3360	111.442	3825	100.941	2224	100.924	3618	100.872	2350	108.108	2716	125.899	3539	108.498	PGLS01000001.1	281143	282510	-	1368	gene-CJI97_000119	GO:0005575;GO:0005622;GO:0005623;GO:0005737;GO:0005829;GO:0005886;GO:0005975;GO:0005996;GO:0006000;GO:0006002;GO:0006003;GO:0006793;GO:0006796;GO:0008150;GO:0008152;GO:0009987;GO:0016020;GO:0019318;GO:0019637;GO:0043609;GO:0044237;GO:0044238;GO:0044281;GO:0044424;GO:0044444;GO:0044464;GO:0050789;GO:0065007;GO:0071704;GO:0071944;GO:1901135	-	-	-	sp|P32604|F26_YEAST Fructose-2,6-bisphosphatase OS=Saccharomyces cerevisiae (strain ATCC 204508 / S288c) OX=559292 GN=FBP26 PE=1 SV=2	KAB8346380.1 hypothetical protein FH972_023422 [Carpinus fangiana]	GO:0005975//carbohydrate metabolic process;GO:0005996//monosaccharide metabolic process;GO:0006000//fructose metabolic process;GO:0006002//fructose 6-phosphate metabolic process;GO:0006003//fructose 2,6-bisphosphate metabolic process;GO:0006793//phosphorus metabolic process;GO:0006796//phosphate-containing compound metabolic process;GO:0008150//biological_process;GO:0008152//metabolic process;GO:…	GO:0005575//cellular_component;GO:0005622//intracellular anatomical structure;GO:0005623//obsolete cell;GO:0005737//cytoplasm;GO:0005829//cytosol;GO:0005886//plasma membrane;GO:0016020//membrane;GO:0044424//obsolete intracellular part;GO:0044444//obsolete cytoplasmic part;GO:0044464//obsolete cell part;GO:0071944//cell periphery;	-	-
gene-CJI97_000120	3167	74.4665	3314	81.4258	3563	69.0871	5036	77.6945	2651	70.3299	4573	74.5375	2809	75.5459	2706	73.3312	3332	59.7196	PGLS01000001.1	283471	285810	+	2340	gene-CJI97_000120	-	-	-	-	sp|A6ZQH6|SSY5_YEAS7 SPS-sensor serine protease component SSY5 OS=Saccharomyces cerevisiae (strain YJM789) OX=307796 GN=SSY5 PE=3 SV=1	-	-	-	-	-
gene-CJI97_000121	110	7.07873	112	7.53143	113	5.99666	311	13.1315	128	9.29373	278	12.4013	113	8.31739	66	4.89502	32	1.56968	PGLS01000001.1	285980	286834	-	855	gene-CJI97_000121	-	-	-	-	-	-	-	-	-	-
gene-CJI97_000122	64	4.53198	34	2.51584	77	4.49642	91	4.22805	56	4.47418	99	4.85964	63	5.10263	38	3.10127	30	1.6193	PGLS01000001.1	287534	288310	-	777	gene-CJI97_000122	-	-	-	-	sp|Q5AA09|PGA26_CANAL Predicted GPI-anchored protein 26 OS=Candida albicans (strain SC5314 / ATCC MYA-2876) OX=237561 GN=PGA26 PE=1 SV=2	-	-	-	-	-
gene-CJI97_000123	1465	41.7863	1594	47.5096	2468	58.0511	2608	48.8085	1455	46.8249	2539	50.2019	1498	48.8714	1893	62.2294	2185	47.5059	PGLS01000001.1	289113	291041	-	1929	gene-CJI97_000123	-	-	-	-	sp|Q07395|SYO1_YEAST Synchronized import protein 1 OS=Saccharomyces cerevisiae (strain ATCC 204508 / S288c) OX=559292 GN=SYO1 PE=1 SV=1	-	-	-	-	-
gene-CJI97_000124	849	154.168	760	144.21	1183	177.149	1389	165.493	799	163.701	1366	171.948	529	109.872	771	161.357	901	124.713	PGLS01000001.1	291502	291850	-	303	gene-CJI97_000124	-	-	-	-	-	-	-	-	-	-
gene-CJI97_000125	850	20.1152	922	22.7999	1255	24.4916	1572	24.409	856	22.8558	1431	23.475	604	16.3489	661	18.0283	1176	21.2135	PGLS01000001.1	293593	295917	+	2325	gene-CJI97_000125	GO:0005575;GO:0005622;GO:0005623;GO:0005634;GO:0005730;GO:0031974;GO:0031981;GO:0043226;GO:0043227;GO:0043228;GO:0043229;GO:0043231;GO:0043232;GO:0043233;GO:0044422;GO:0044424;GO:0044428;GO:0044446;GO:0044464;GO:0070013	K14799	-	-	sp|Q07381|TSR1_YEAST Ribosome biogenesis protein TSR1 OS=Saccharomyces cerevisiae (strain ATCC 204508 / S288c) OX=559292 GN=TSR1 PE=1 SV=1	XP_023897719.1 ribosome biogenesis protein tsr1-like [Quercus suber]	-	GO:0005575//cellular_component;GO:0005622//intracellular anatomical structure;GO:0005623//obsolete cell;GO:0005634//nucleus;GO:0005730//nucleolus;GO:0031974//membrane-enclosed lumen;GO:0031981//nuclear lumen;GO:0043226//organelle;GO:0043227//membrane-bounded organelle;GO:0043228//non-membrane-bounded organelle;GO:0043229//intracellular organelle;GO:0043231//intracellular membrane-bounded organell…	-	-
gene-CJI97_000126	1934	83.4594	1687	76.073	1853	65.942	2536	71.8058	1545	75.2254	2296	68.6833	1311	64.7094	1168	58.0911	2188	71.9723	PGLS01000001.1	296319	297593	+	1275	gene-CJI97_000126	GO:0003674;GO:0003700;GO:0005575;GO:0005622;GO:0005623;GO:0005737;GO:0005829;GO:0005840;GO:0006355;GO:0008150;GO:0009889;GO:0010468;GO:0010556;GO:0015934;GO:0019219;GO:0019222;GO:0022613;GO:0022625;GO:0022626;GO:0030684;GO:0030687;GO:0031323;GO:0031326;GO:0032991;GO:0042254;GO:0042273;GO:0043226;GO:0043228;GO:0043229;GO:0043232;GO:0044085;GO:0044391;GO:0044422;GO:0044424;GO:0044444;GO:0044445;GO:…	K14816	-	-	sp|Q06709|REH1_YEAST Cytoplasmic 60S subunit biogenesis factor REH1 OS=Saccharomyces cerevisiae (strain ATCC 204508 / S288c) OX=559292 GN=REH1 PE=1 SV=1	KAB8346219.1 hypothetical protein FH972_023264 [Carpinus fangiana]	GO:0006355//regulation of transcription, DNA-templated;GO:0008150//biological_process;GO:0009889//regulation of biosynthetic process;GO:0010468//regulation of gene expression;GO:0010556//regulation of macromolecule biosynthetic process;GO:0019219//regulation of nucleobase-containing compound metabolic process;GO:0019222//regulation of metabolic process;GO:0022613//ribonucleoprotein complex biogen…	GO:0005575//cellular_component;GO:0005622//intracellular anatomical structure;GO:0005623//obsolete cell;GO:0005737//cytoplasm;GO:0005829//cytosol;GO:0005840//ribosome;GO:0015934//large ribosomal subunit;GO:0022625//cytosolic large ribosomal subunit;GO:0022626//cytosolic ribosome;GO:0030684//preribosome;GO:0030687//preribosome, large subunit precursor;GO:0032991//protein-containing complex;GO:0043…	GO:0003674//molecular_function;GO:0003700//DNA-binding transcription factor activity;GO:0140110//transcription regulator activity;	-
gene-CJI97_000127	4298	141.52	3439	118.326	4068	110.459	7433	160.586	4673	173.606	6501	148.386	3632	136.787	2410	91.4571	3240	81.3198	PGLS01000001.1	298103	299773	+	1671	gene-CJI97_000127	-	K09503	-	-	sp|P25491|MAS5_YEAST Mitochondrial protein import protein MAS5 OS=Saccharomyces cerevisiae (strain ATCC 204508 / S288c) OX=559292 GN=YDJ1 PE=1 SV=1	TVU14985.1 hypothetical protein EJB05_38482, partial [Eragrostis curvula]	-	-	-	ko04141(Protein processing in endoplasmic reticulum)
gene-CJI97_000128	1778	34.8761	1854	38.0017	2113	34.1794	3006	38.688	1525	33.7507	2586	35.1629	1697	38.0736	1510	34.1367	1888	28.2291	PGLS01000001.1	300001	302805	+	2805	gene-CJI97_000128	-	K15305	-	-	sp|Q06708|VAC14_YEAST Vacuole morphology and inheritance protein 14 OS=Saccharomyces cerevisiae (strain ATCC 204508 / S288c) OX=559292 GN=VAC14 PE=1 SV=1	XP_023909059.1 protein VAC14 homolog [Quercus suber]	-	-	-	-
gene-CJI97_000129	641	17.8124	599	17.3935	834	19.1116	1064	19.3998	415	13.0115	862	16.6047	737	23.4249	769	24.6285	697	14.7637	PGLS01000001.1	302919	304898	-	1980	gene-CJI97_000129	-	-	-	-	-	-	-	-	-	-
gene-CJI97_000130	0	0	0	0	0	0	0	0	0	0	0	0	0	0	0	0	0	0	PGLS01000001.1	305186	305256	-	71	gene-CJI97_000130	-	-	-	-	-	-	-	-	-	-
gene-CJI97_000131	0	0	0	0	0	0	0	0	0	0	0	0	0	0	0	0	0	0	PGLS01000001.1	305268	305339	-	72	gene-CJI97_000131	-	-	-	-	-	-	-	-	-	-
gene-CJI97_000132	1947	74.8609	2234	89.7572	2527	80.124	3262	82.2933	1639	71.1026	2781	74.1226	1912	84.0859	1929	85.481	1500	43.9622	PGLS01000001.1	305669	307148	+	1431	gene-CJI97_000132	-	K18914	-	-	sp|P48360|ADRO_YEAST Probable NADPH:adrenodoxin oxidoreductase, mitochondrial OS=Saccharomyces cerevisiae (strain ATCC 204508 / S288c) OX=559292 GN=ARH1 PE=1 SV=1	XP_005644261.1 nucleotide-binding domain-containing protein [Coccomyxa subellipsoidea C-169]	-	-	-	-
gene-CJI97_000133	618	33.5335	664	37.6492	695	31.0988	944	33.6089	517	31.6518	840	31.5959	636	39.4724	502	31.3937	250	10.3402	PGLS01000001.1	307189	308202	-	1014	gene-CJI97_000133	-	-	-	-	sp|P47145|LIH1_YEAST Putative lipase LIH1 OS=Saccharomyces cerevisiae (strain ATCC 204508 / S288c) OX=559292 GN=LIH1 PE=1 SV=2	XP_023899575.1 lipase A-like [Quercus suber]	-	-	-	-
gene-CJI97_000134	1742	257.652	1562	241.415	1788	218.083	2477	240.383	1457	243.143	2315	237.355	1167	197.425	1739	296.438	2596	292.678	PGLS01000001.1	308345	308716	-	372	gene-CJI97_000134	GO:0000506;GO:0005575;GO:0005622;GO:0005623;GO:0005737;GO:0005783;GO:0005789;GO:0012505;GO:0016020;GO:0031984;GO:0032991;GO:0042175;GO:0043226;GO:0043227;GO:0043229;GO:0043231;GO:0044422;GO:0044424;GO:0044425;GO:0044432;GO:0044444;GO:0044446;GO:0044464;GO:0098796;GO:0098827;GO:1902494;GO:1990234	K17968	-	-	sp|O60200|MDM35_YEAST Mitochondrial distribution and morphology protein 35 OS=Saccharomyces cerevisiae (strain ATCC 204508 / S288c) OX=559292 GN=MDM35 PE=1 SV=3	KAF7846116.1 hypothetical protein BT93_L5225 [Corymbia citriodora subsp. variegata]	-	GO:0000506//glycosylphosphatidylinositol-N-acetylglucosaminyltransferase (GPI-GnT) complex;GO:0005575//cellular_component;GO:0005622//intracellular anatomical structure;GO:0005623//obsolete cell;GO:0005737//cytoplasm;GO:0005783//endoplasmic reticulum;GO:0005789//endoplasmic reticulum membrane;GO:0012505//endomembrane system;GO:0016020//membrane;GO:0031984//organelle subcompartment;GO:0032991//pro…	-	-
gene-CJI97_000135	1670	63.8091	1610	64.2819	1698	53.5023	2331	58.4386	1361	58.6735	2005	53.1057	1372	59.9607	945	41.6146	1961	57.1141	PGLS01000001.1	309173	310612	+	1440	gene-CJI97_000135	-	-	-	-	-	XP_023910132.1 DASH complex subunit ask1-like [Quercus suber]	-	-	-	-
gene-CJI97_000136	4608	77.0395	4874	85.1497	5229	72.0921	7930	86.9892	3773	71.1713	6563	76.0614	3955	75.6299	3307	63.7211	4569	58.2266	PGLS01000001.1	312957	316247	-	3291	gene-CJI97_000136	-	-	-	-	sp|P39083|RGA1_YEAST Rho-type GTPase-activating protein 1 OS=Saccharomyces cerevisiae (strain ATCC 204508 / S288c) OX=559292 GN=RGA1 PE=1 SV=1	XP_023917051.1 uncharacterized protein LOC112028588 [Quercus suber]	-	-	-	-
gene-CJI97_000137	1714	67.7486	1758	72.6115	2235	72.851	2980	77.2854	1428	63.6847	2498	68.4452	1433	64.7861	1331	60.6339	1036	31.2139	PGLS01000001.1	316715	318106	-	1392	gene-CJI97_000137	GO:0000030;GO:0000032;GO:0000136;GO:0000137;GO:0000139;GO:0003674;GO:0003824;GO:0005575;GO:0005622;GO:0005623;GO:0005737;GO:0005783;GO:0005794;GO:0005795;GO:0005801;GO:0006056;GO:0006057;GO:0006464;GO:0006486;GO:0006487;GO:0006807;GO:0006950;GO:0008150;GO:0008152;GO:0009058;GO:0009059;GO:0009100;GO:0009101;GO:0009266;GO:0009408;GO:0009607;GO:0009628;GO:0009987;GO:0012505;GO:0016020;GO:0016021;GO:…	-	-	-	sp|P32629|ANP1_YEAST Mannan polymerase II complex ANP1 subunit OS=Saccharomyces cerevisiae (strain ATCC 204508 / S288c) OX=559292 GN=ANP1 PE=1 SV=3	XP_023882973.1 mannan polymerase II complex anp1 subunit-like [Quercus suber]	GO:0000032//cell wall mannoprotein biosynthetic process;GO:0006056//mannoprotein metabolic process;GO:0006057//mannoprotein biosynthetic process;GO:0006464//cellular protein modification process;GO:0006486//protein glycosylation;GO:0006487//protein N-linked glycosylation;GO:0006807//nitrogen compound metabolic process;GO:0006950//response to stress;GO:0008150//biological_process;GO:0008152//metab…	GO:0000136//mannan polymerase complex;GO:0000137//Golgi cis cisterna;GO:0000139//Golgi membrane;GO:0005575//cellular_component;GO:0005622//intracellular anatomical structure;GO:0005623//obsolete cell;GO:0005737//cytoplasm;GO:0005783//endoplasmic reticulum;GO:0005794//Golgi apparatus;GO:0005795//Golgi stack;GO:0005801//cis-Golgi network;GO:0012505//endomembrane system;GO:0016020//membrane;GO:00160…	GO:0000030//mannosyltransferase activity;GO:0003674//molecular_function;GO:0003824//catalytic activity;GO:0016740//transferase activity;GO:0016757//glycosyltransferase activity;GO:0016758//hexosyltransferase activity;	-
gene-CJI97_000138	451	7.06966	479	7.8461	864	11.1687	891	9.16412	475	8.40103	894	9.71449	589	10.5605	580	10.4785	910	10.8733	PGLS01000001.1	319496	323005	+	3510	gene-CJI97_000138	GO:0000793;GO:0000796;GO:0003674;GO:0005215;GO:0005575;GO:0005622;GO:0005623;GO:0005634;GO:0005694;GO:0032991;GO:0043226;GO:0043227;GO:0043228;GO:0043229;GO:0043231;GO:0043232;GO:0044422;GO:0044424;GO:0044427;GO:0044446;GO:0044464;GO:0044815	K06674	-	-	sp|P38989|SMC2_YEAST Structural maintenance of chromosomes protein 2 OS=Saccharomyces cerevisiae (strain ATCC 204508 / S288c) OX=559292 GN=SMC2 PE=1 SV=1	XP_023870723.1 structural maintenance of chromosomes protein 2-like [Quercus suber]	-	GO:0000793//condensed chromosome;GO:0000796//condensin complex;GO:0005575//cellular_component;GO:0005622//intracellular anatomical structure;GO:0005623//obsolete cell;GO:0005634//nucleus;GO:0005694//chromosome;GO:0032991//protein-containing complex;GO:0043226//organelle;GO:0043227//membrane-bounded organelle;GO:0043228//non-membrane-bounded organelle;GO:0043229//intracellular organelle;GO:0043231…	GO:0003674//molecular_function;GO:0005215//transporter activity;	ko04111(Cell cycle - yeast)
gene-CJI97_000139	3312	129.516	3354	137.055	4362	140.666	5768	147.996	2977	131.35	4710	127.678	3008	134.542	3275	147.603	5428	161.798	PGLS01000001.1	323056	324462	-	1407	gene-CJI97_000139	-	-	-	-	sp|Q06169|PEX30_YEAST Peroxisomal membrane protein PEX30 OS=Saccharomyces cerevisiae (strain ATCC 204508 / S288c) OX=559292 GN=PEX30 PE=1 SV=1	XP_023917512.1 peroxisomal membrane protein PEX30-like [Quercus suber]	-	-	-	-
gene-CJI97_000140	393	26.3057	412	28.8172	505	27.8751	590	25.912	290	21.9014	532	24.6848	285	21.8197	347	26.7691	385	19.6434	PGLS01000001.1	325331	326152	+	822	gene-CJI97_000140	-	K12817	-	-	sp|P33411|PRP18_YEAST Pre-mRNA-splicing factor 18 OS=Saccharomyces cerevisiae (strain ATCC 204508 / S288c) OX=559292 GN=PRP18 PE=1 SV=3	KAG2439905.1 hypothetical protein HYH02_010535 [Chlamydomonas schloesseri]	-	-	-	ko03040(Spliceosome)
gene-CJI97_000141	727	168.778	1111	269.52	1088	208.294	1401	213.408	737	193.048	1399	225.143	502	133.3	1055	282.281	932	164.928	PGLS01000001.1	326378	326746	+	237	gene-CJI97_000141	GO:0000027;GO:0000028;GO:0000184;GO:0000956;GO:0001501;GO:0001503;GO:0002181;GO:0003008;GO:0003674;GO:0003676;GO:0003723;GO:0003735;GO:0005198;GO:0005488;GO:0005575;GO:0005622;GO:0005623;GO:0005737;GO:0005829;GO:0005840;GO:0005844;GO:0006139;GO:0006401;GO:0006402;GO:0006412;GO:0006413;GO:0006417;GO:0006518;GO:0006605;GO:0006612;GO:0006613;GO:0006614;GO:0006725;GO:0006807;GO:0006810;GO:0006886;GO:…	K02923	-	-	sp|P49167|RL38_YEAST 60S ribosomal protein L38 OS=Saccharomyces cerevisiae (strain ATCC 204508 / S288c) OX=559292 GN=RPL38 PE=1 SV=1	XP_023902183.1 60S ribosomal protein L38-like [Quercus suber]	GO:0000027//ribosomal large subunit assembly;GO:0000028//ribosomal small subunit assembly;GO:0000184//nuclear-transcribed mRNA catabolic process, nonsense-mediated decay;GO:0000956//nuclear-transcribed mRNA catabolic process;GO:0001501//skeletal system development;GO:0001503//ossification;GO:0002181//cytoplasmic translation;GO:0003008//system process;GO:0006139//nucleobase-containing compound met…	GO:0005575//cellular_component;GO:0005622//intracellular anatomical structure;GO:0005623//obsolete cell;GO:0005737//cytoplasm;GO:0005829//cytosol;GO:0005840//ribosome;GO:0005844//polysome;GO:0015934//large ribosomal subunit;GO:0022625//cytosolic large ribosomal subunit;GO:0022626//cytosolic ribosome;GO:0032991//protein-containing complex;GO:0033291//eukaryotic 80S initiation complex;GO:0042788//p…	GO:0003674//molecular_function;GO:0003676//nucleic acid binding;GO:0003723//RNA binding;GO:0003735//structural constituent of ribosome;GO:0005198//structural molecule activity;GO:0005488//binding;GO:0097159//organic cyclic compound binding;GO:1901363//heterocyclic compound binding;	ko03010(Ribosome)
gene-CJI97_000142	2991	139.939	2929	143.198	3605	139.09	4499	138.111	2826	149.18	4488	145.558	2680	143.418	2646	142.679	2738	97.6459	PGLS01000001.1	326877	328052	-	1176	gene-CJI97_000142	GO:0000166;GO:0000428;GO:0000988;GO:0000990;GO:0000991;GO:0001109;GO:0001111;GO:0001173;GO:0001174;GO:0003674;GO:0003676;GO:0003677;GO:0003678;GO:0003824;GO:0004003;GO:0004386;GO:0005488;GO:0005524;GO:0005575;GO:0005622;GO:0005623;GO:0005634;GO:0005654;GO:0005667;GO:0005674;GO:0006139;GO:0006351;GO:0006352;GO:0006354;GO:0006355;GO:0006357;GO:0006366;GO:0006367;GO:0006368;GO:0006725;GO:0006807;GO:…	K03139	-	-	sp|P41896|T2FB_YEAST Transcription initiation factor IIF subunit beta OS=Saccharomyces cerevisiae (strain ATCC 204508 / S288c) OX=559292 GN=TFG2 PE=1 SV=2	XP_009351397.1 PREDICTED: transcription initiation factor IIF subunit beta-like [Pyrus x bretschneideri]	GO:0001109//promoter clearance during DNA-templated transcription;GO:0001111//promoter clearance from RNA polymerase II promoter;GO:0001173//DNA-templated transcriptional start site selection;GO:0001174//transcriptional start site selection at RNA polymerase II promoter;GO:0006139//nucleobase-containing compound metabolic process;GO:0006351//transcription, DNA-templated;GO:0006352//DNA-templated …	GO:0000428//DNA-directed RNA polymerase complex;GO:0005575//cellular_component;GO:0005622//intracellular anatomical structure;GO:0005623//obsolete cell;GO:0005634//nucleus;GO:0005654//nucleoplasm;GO:0005667//transcription regulator complex;GO:0005674//transcription factor TFIIF complex;GO:0016591//RNA polymerase II, holoenzyme;GO:0030880//RNA polymerase complex;GO:0031974//membrane-enclosed lumen…	GO:0000166//nucleotide binding;GO:0000988//obsolete transcription factor activity, protein binding;GO:0000990//obsolete transcription factor activity, core RNA polymerase binding;GO:0000991//obsolete transcription factor activity, core RNA polymerase II binding;GO:0003674//molecular_function;GO:0003676//nucleic acid binding;GO:0003677//DNA binding;GO:0003678//DNA helicase activity;GO:0003824//cat…	ko03022(Basal transcription factors)
gene-CJI97_000143	1040	40.6694	941	38.4522	999	32.2158	1648	42.2847	948	41.8273	1483	40.201	814	36.4087	789	35.5598	1075	32.0437	PGLS01000001.1	328364	329770	+	1407	gene-CJI97_000143	-	K00685	-	-	sp|P16639|ATE1_YEAST Arginyl-tRNA--protein transferase 1 OS=Saccharomyces cerevisiae (strain ATCC 204508 / S288c) OX=559292 GN=ATE1 PE=1 SV=2	XP_023923774.1 arginyl-tRNA--protein transferase 1-like [Quercus suber]	-	-	-	-
gene-CJI97_000144	1456	32.3287	1322	30.673	1311	24.0048	2094	30.5067	1034	25.9039	2001	30.7989	1163	29.5361	808	20.677	800	13.5399	PGLS01000001.1	330781	333258	+	2478	gene-CJI97_000144	-	-	-	-	sp|P36044|MNN4_YEAST Protein MNN4 OS=Saccharomyces cerevisiae (strain ATCC 204508 / S288c) OX=559292 GN=MNN4 PE=4 SV=2	XP_023886087.1 protein MNN4-like [Quercus suber]	-	-	-	-
gene-CJI97_000145	3458	459.572	3703	514.256	4143	454.058	6076	529.831	3962	594.101	6245	575.336	2960	449.952	3773	577.914	4696	475.725	PGLS01000001.1	333798	334211	+	414	gene-CJI97_000145	-	-	-	-	sp|P32799|COX13_YEAST Cytochrome c oxidase subunit 13, mitochondrial OS=Saccharomyces cerevisiae (strain ATCC 204508 / S288c) OX=559292 GN=COX13 PE=1 SV=1	XP_023929023.1 cytochrome c oxidase subunit 6A, mitochondrial-like [Quercus suber]	-	-	-	-
gene-CJI97_000146	3305	117.017	3731	138.038	5487	160.207	5909	137.272	3190	127.434	5458	133.959	3743	151.581	5060	206.479	6833	184.412	PGLS01000001.1	334380	335933	-	1554	gene-CJI97_000146	-	K04354	-	-	sp|P53031|2ABA_CANTR Protein phosphatase PP2A regulatory subunit B OS=Candida tropicalis OX=5482 GN=CDC55 PE=3 SV=1	XP_023910849.1 protein phosphatase PP2A regulatory subunit B-like [Quercus suber]	-	-	-	ko04111(Cell cycle - yeast);ko03015(mRNA surveillance pathway)
gene-CJI97_000147	2965	391.217	3535	487.393	4688	510.092	4867	421.352	3416	508.543	5542	506.897	2426	366.125	3419	519.924	3591	361.166	PGLS01000001.1	336774	338381	-	417	gene-CJI97_000147	-	K02976	-	-	sp|P39938|RS26A_YEAST 40S ribosomal protein S26-A OS=Saccharomyces cerevisiae (strain ATCC 204508 / S288c) OX=559292 GN=RPS26A PE=1 SV=1	KAF7846446.1 hypothetical protein BT93_L4359 [Corymbia citriodora subsp. variegata]	-	-	-	ko03010(Ribosome)
gene-CJI97_000148	3595	362.272	3554	374.24	4264	354.341	7897	522.143	5089	578.61	7291	509.312	3739	430.961	4069	472.576	7100	545.373	PGLS01000001.1	338716	339535	+	546	gene-CJI97_000148	-	K02265	-	-	sp|P04037|COX4_YEAST Cytochrome c oxidase subunit 4, mitochondrial OS=Saccharomyces cerevisiae (strain ATCC 204508 / S288c) OX=559292 GN=COX4 PE=1 SV=1	KAF7846005.1 hypothetical protein BT93_L5615 [Corymbia citriodora subsp. variegata]	-	-	-	ko00190(Oxidative phosphorylation)
gene-CJI97_000149	2203	110.393	2069	108.339	2446	101.077	3989	131.154	2120	119.861	3742	129.984	1680	96.2901	1765	101.934	1900	72.5737	PGLS01000001.1	340534	341631	+	1098	gene-CJI97_000149	GO:0003674;GO:0003824;GO:0005575;GO:0005622;GO:0005623;GO:0005737;GO:0005829;GO:0008150;GO:0008152;GO:0009853;GO:0009854;GO:0009987;GO:0016491;GO:0016614;GO:0016616;GO:0016618;GO:0030267;GO:0043094;GO:0044237;GO:0044424;GO:0044444;GO:0044464;GO:0055114	K15919	-	-	sp|Q02961|YP113_YEAST Putative 2-hydroxyacid dehydrogenase YPL113C OS=Saccharomyces cerevisiae (strain ATCC 204508 / S288c) OX=559292 GN=YPL113C PE=2 SV=1	KAG6488037.1 hypothetical protein ZIOFF_056795 [Zingiber officinale]	GO:0008150//biological_process;GO:0008152//metabolic process;GO:0009853//photorespiration;GO:0009854//oxidative photosynthetic carbon pathway;GO:0009987//cellular process;GO:0043094//cellular metabolic compound salvage;GO:0044237//cellular metabolic process;GO:0055114//obsolete oxidation-reduction process;	GO:0005575//cellular_component;GO:0005622//intracellular anatomical structure;GO:0005623//obsolete cell;GO:0005737//cytoplasm;GO:0005829//cytosol;GO:0044424//obsolete intracellular part;GO:0044444//obsolete cytoplasmic part;GO:0044464//obsolete cell part;	GO:0003674//molecular_function;GO:0003824//catalytic activity;GO:0016491//oxidoreductase activity;GO:0016614//oxidoreductase activity, acting on CH-OH group of donors;GO:0016616//oxidoreductase activity, acting on the CH-OH group of donors, NAD or NADP as acceptor;GO:0016618//hydroxypyruvate reductase activity;GO:0030267//glyoxylate reductase (NADP+) activity;	ko00630(Glyoxylate and dicarboxylate metabolism);ko00260(Glycine, serine and threonine metabolism)
gene-CJI97_000150	8002	116.015	7517	113.883	8752	104.639	11184	106.391	6066	99.2285	10316	103.679	6427	106.579	5691	95.0941	8714	96.3017	PGLS01000001.1	342342	346136	+	3795	gene-CJI97_000150	-	-	-	-	sp|Q5ALV2|SLA1_CANAL Actin cytoskeleton-regulatory complex protein SLA1 OS=Candida albicans (strain SC5314 / ATCC MYA-2876) OX=237561 GN=SLA1 PE=1 SV=1	XP_023911926.1 actin cytoskeleton-regulatory complex protein sla1-like [Quercus suber]	-	-	-	-
gene-CJI97_000151	199	7.4031	178	6.91954	221	6.77987	246	6.00464	114	4.78501	225	5.80235	152	6.46771	146	6.25982	193	5.47289	PGLS01000001.1	346397	347875	+	1479	gene-CJI97_000151	-	K05925	-	-	sp|P41833|IME4_YEAST N6-adenosine-methyltransferase IME4 OS=Saccharomyces cerevisiae (strain ATCC 204508 / S288c) OX=559292 GN=IME4 PE=1 SV=1	KAG2450014.1 hypothetical protein HYH02_000118 [Chlamydomonas schloesseri]	-	-	-	-
gene-CJI97_000152	926	86.2089	901	87.6522	1565	120.15	1249	76.2948	785	82.4571	1004	64.7941	622	66.2335	1007	108.049	1809	128.375	PGLS01000001.1	348028	348618	-	591	gene-CJI97_000152	-	-	-	-	sp|O13737|MPO1_SCHPO 2-hydroxy-palmitic acid dioxygenase mpo1 OS=Schizosaccharomyces pombe (strain 972 / ATCC 24843) OX=284812 GN=mpo1 PE=3 SV=2	XP_023910167.1 uncharacterized endoplasmic reticulum membrane protein C16E8.02-like [Quercus suber]	-	-	-	-
gene-CJI97_000153	3576	88.152	3558	91.651	5253	106.785	5390	87.1796	3185	88.5852	5221	89.2173	3041	85.7427	3601	102.307	5885	110.581	PGLS01000001.1	348855	351086	-	2232	gene-CJI97_000153	GO:0003674;GO:0003824;GO:0004576;GO:0004579;GO:0005575;GO:0005622;GO:0005623;GO:0005737;GO:0005783;GO:0005789;GO:0005886;GO:0006464;GO:0006486;GO:0006487;GO:0006807;GO:0008150;GO:0008152;GO:0008250;GO:0009058;GO:0009059;GO:0009100;GO:0009101;GO:0009987;GO:0012505;GO:0016020;GO:0016740;GO:0016757;GO:0016758;GO:0018193;GO:0018196;GO:0018279;GO:0019538;GO:0031984;GO:0032991;GO:0034645;GO:0036211;GO:…	-	-	-	sp|P39007|STT3_YEAST Dolichyl-diphosphooligosaccharide--protein glycosyltransferase subunit STT3 OS=Saccharomyces cerevisiae (strain ATCC 204508 / S288c) OX=559292 GN=STT3 PE=1 SV=2	XP_023911307.1 dolichyl-diphosphooligosaccharide--protein glycosyltransferase subunit STT3-like [Quercus suber]	GO:0006464//cellular protein modification process;GO:0006486//protein glycosylation;GO:0006487//protein N-linked glycosylation;GO:0006807//nitrogen compound metabolic process;GO:0008150//biological_process;GO:0008152//metabolic process;GO:0009058//biosynthetic process;GO:0009059//macromolecule biosynthetic process;GO:0009100//glycoprotein metabolic process;GO:0009101//glycoprotein biosynthetic pr…	GO:0005575//cellular_component;GO:0005622//intracellular anatomical structure;GO:0005623//obsolete cell;GO:0005737//cytoplasm;GO:0005783//endoplasmic reticulum;GO:0005789//endoplasmic reticulum membrane;GO:0005886//plasma membrane;GO:0008250//oligosaccharyltransferase complex;GO:0012505//endomembrane system;GO:0016020//membrane;GO:0031984//organelle subcompartment;GO:0032991//protein-containing c…	GO:0003674//molecular_function;GO:0003824//catalytic activity;GO:0004576//oligosaccharyl transferase activity;GO:0004579//dolichyl-diphosphooligosaccharide-protein glycotransferase activity;GO:0016740//transferase activity;GO:0016757//glycosyltransferase activity;GO:0016758//hexosyltransferase activity;	-
gene-CJI97_000154	3360	81.6206	3384	85.8989	3789	75.9021	5192	82.7536	2461	67.4512	4505	75.8606	2684	74.5743	2703	75.6754	2796	51.7722	PGLS01000001.1	351272	353536	-	2265	gene-CJI97_000154	GO:0000813;GO:0003674;GO:0003676;GO:0003723;GO:0003729;GO:0005488;GO:0005515;GO:0005575;GO:0005622;GO:0005623;GO:0005737;GO:0005768;GO:0005770;GO:0006810;GO:0006900;GO:0006996;GO:0007032;GO:0008150;GO:0009987;GO:0010008;GO:0010256;GO:0012505;GO:0016020;GO:0016043;GO:0016050;GO:0016192;GO:0022607;GO:0031090;GO:0031410;GO:0031902;GO:0031982;GO:0032182;GO:0032991;GO:0036257;GO:0036258;GO:0036452;GO:…	-	-	-	sp|P53191|PIB2_YEAST Phosphatidylinositol 3-phosphate-binding protein 2 OS=Saccharomyces cerevisiae (strain ATCC 204508 / S288c) OX=559292 GN=PIB2 PE=1 SV=1	XP_023871678.1 phosphatidylinositol 3-phosphate-binding protein 2-like [Quercus suber]	GO:0006810//transport;GO:0006900//vesicle budding from membrane;GO:0006996//organelle organization;GO:0007032//endosome organization;GO:0008150//biological_process;GO:0009987//cellular process;GO:0010256//endomembrane system organization;GO:0016043//cellular component organization;GO:0016050//vesicle organization;GO:0016192//vesicle-mediated transport;GO:0022607//cellular component assembly;GO:00…	GO:0000813//ESCRT I complex;GO:0005575//cellular_component;GO:0005622//intracellular anatomical structure;GO:0005623//obsolete cell;GO:0005737//cytoplasm;GO:0005768//endosome;GO:0005770//late endosome;GO:0010008//endosome membrane;GO:0012505//endomembrane system;GO:0016020//membrane;GO:0031090//organelle membrane;GO:0031410//cytoplasmic vesicle;GO:0031902//late endosome membrane;GO:0031982//vesic…	GO:0003674//molecular_function;GO:0003676//nucleic acid binding;GO:0003723//RNA binding;GO:0003729//mRNA binding;GO:0005488//binding;GO:0005515//protein binding;GO:0032182//ubiquitin-like protein binding;GO:0043130//ubiquitin binding;GO:0097159//organic cyclic compound binding;GO:1901363//heterocyclic compound binding;	-
gene-CJI97_000155	3317	341.769	3677	395.893	4688	398.33	4126	278.938	2493	289.819	3961	282.913	2300	271.057	2631	312.433	4208	330.493	PGLS01000001.1	354217	355094	+	534	gene-CJI97_000155	-	K00236	-	-	sp|O74882|SDH3_SCHPO Succinate dehydrogenase cytochrome B subunit, mitochondrial OS=Schizosaccharomyces pombe (strain 972 / ATCC 24843) OX=284812 GN=sdh3 PE=3 SV=1	KAF7845891.1 hypothetical protein BT93_L0174 [Corymbia citriodora subsp. variegata]	-	-	-	ko00190(Oxidative phosphorylation);ko00020(Citrate cycle (TCA cycle))
gene-CJI97_000156	815	23.4285	806	24.2113	807	19.1306	1515	28.5753	684	22.185	1205	24.0123	670	22.0297	653	21.6346	356	7.80074	PGLS01000001.1	355980	357893	+	1914	gene-CJI97_000156	-	-	-	-	-	XP_031267565.1 disease resistance protein RPP2B-like, partial [Pistacia vera]	-	-	-	-
gene-CJI97_000157	5743	244.382	5827	259.103	4705	165.104	7168	200.133	3564	171.114	6039	178.138	3790	184.466	2976	145.952	4933	160.008	PGLS01000001.1	358075	359367	-	1293	gene-CJI97_000157	-	-	-	-	-	-	-	-	-	-
gene-CJI97_000158	357	30.5958	372	33.3145	606	42.8287	692	38.9127	370	35.7777	636	37.7843	389	38.132	329	32.4966	312	20.382	PGLS01000001.1	361235	361876	+	642	gene-CJI97_000158	-	-	-	-	sp|Q6BXB6|SPC24_DEBHA Probable kinetochore protein SPC24 OS=Debaryomyces hansenii (strain ATCC 36239 / CBS 767 / BCRC 21394 / JCM 1990 / NBRC 0083 / IGC 2968) OX=284592 GN=SPC24 PE=3 SV=1	-	-	-	-	-
gene-CJI97_000159	495	79.6357	531	89.2676	671	89.0212	690	72.8355	380	68.9769	692	77.1737	334	61.4604	583	108.098	286	35.0726	PGLS01000001.1	361941	362282	-	342	gene-CJI97_000159	-	-	-	-	sp|P14063|RM31_YEAST 54S ribosomal protein L31, mitochondrial OS=Saccharomyces cerevisiae (strain ATCC 204508 / S288c) OX=559292 GN=MRPL31 PE=1 SV=1	XP_023906994.1 54S ribosomal protein L31, mitochondrial-like [Quercus suber]	-	-	-	-
gene-CJI97_000160	4622	672.771	4812	731.913	5702	684.436	8188	781.999	4085	670.882	6863	692.487	4624	769.841	3920	657.614	6340	703.437	PGLS01000001.1	363063	363440	-	378	gene-CJI97_000160	-	-	-	-	-	-	-	-	-	-
gene-CJI97_000161	535	52.471	477	48.8856	542	43.8363	789	50.7732	342	37.8451	640	43.5118	473	53.0607	347	39.2232	384	28.7076	PGLS01000001.1	366202	366762	-	561	gene-CJI97_000161	-	-	-	-	-	-	-	-	-	-
gene-CJI97_000162	5736	94.1811	5964	102.327	6078	82.2969	10968	118.161	4643	86.0142	8681	98.8063	5742	107.836	4243	80.2926	3586	44.8811	PGLS01000001.1	369573	372923	+	3351	gene-CJI97_000162	-	-	-	-	sp|P32334|MSB2_YEAST Signaling mucin MSB2 OS=Saccharomyces cerevisiae (strain ATCC 204508 / S288c) OX=559292 GN=MSB2 PE=1 SV=1	XP_023897675.1 uncharacterized protein LOC112009573 [Quercus suber]	-	-	-	-
gene-CJI97_000163	1003	33.3854	1033	35.9297	1404	38.5382	1603	35.0091	848	31.847	1430	32.9953	926	35.2544	1216	46.6485	1269	32.1971	PGLS01000001.1	373128	374780	-	1653	gene-CJI97_000163	-	-	-	-	sp|Q6BXC3|SNU71_DEBHA U1 small nuclear ribonucleoprotein component SNU71 OS=Debaryomyces hansenii (strain ATCC 36239 / CBS 767 / BCRC 21394 / JCM 1990 / NBRC 0083 / IGC 2968) OX=284592 GN=SNU71 PE=3 SV=2	-	-	-	-	-
gene-CJI97_000164	1177	29.9814	1269	33.778	1378	28.9463	1893	31.6386	999	28.7116	1834	32.3843	1138	33.1561	948	27.8312	936	18.174	PGLS01000001.1	375105	377264	+	2160	gene-CJI97_000164	GO:0000243;GO:0000245;GO:0000375;GO:0000377;GO:0000395;GO:0000398;GO:0005575;GO:0005622;GO:0005623;GO:0005634;GO:0005681;GO:0005684;GO:0005685;GO:0006139;GO:0006376;GO:0006396;GO:0006397;GO:0006725;GO:0006807;GO:0008150;GO:0008152;GO:0008380;GO:0009987;GO:0010467;GO:0016043;GO:0016070;GO:0016071;GO:0022607;GO:0022613;GO:0022618;GO:0030532;GO:0032991;GO:0034622;GO:0034641;GO:0043170;GO:0043226;GO:…	K13217	-	-	sp|P39682|PRP39_YEAST Pre-mRNA-processing factor 39 OS=Saccharomyces cerevisiae (strain ATCC 204508 / S288c) OX=559292 GN=PRP39 PE=1 SV=1	XP_023890554.1 pre-mRNA-processing factor 39-like [Quercus suber]	GO:0000245//spliceosomal complex assembly;GO:0000375//RNA splicing, via transesterification reactions;GO:0000377//RNA splicing, via transesterification reactions with bulged adenosine as nucleophile;GO:0000395//mRNA 5'-splice site recognition;GO:0000398//mRNA splicing, via spliceosome;GO:0006139//nucleobase-containing compound metabolic process;GO:0006376//mRNA splice site selection;GO:0006396//R…	GO:0000243//commitment complex;GO:0005575//cellular_component;GO:0005622//intracellular anatomical structure;GO:0005623//obsolete cell;GO:0005634//nucleus;GO:0005681//spliceosomal complex;GO:0005684//U2-type spliceosomal complex;GO:0005685//U1 snRNP;GO:0030532//small nuclear ribonucleoprotein complex;GO:0032991//protein-containing complex;GO:0043226//organelle;GO:0043227//membrane-bounded organel…	-	-
gene-CJI97_000165	4819	138.747	4482	134.846	5272	125.173	6246	117.994	3543	115.095	5892	117.596	3877	127.676	3450	114.481	6989	153.385	PGLS01000001.1	377266	379176	-	1911	gene-CJI97_000165	-	K15082	-	-	sp|O74999|RAD7_SCHPO DNA repair protein rhp7 OS=Schizosaccharomyces pombe (strain 972 / ATCC 24843) OX=284812 GN=rhp7 PE=3 SV=1	XP_023902891.1 DNA repair protein rhp7-like [Quercus suber]	-	-	-	-
gene-CJI97_000166	761	52.4699	711	51.2262	713	40.54	1101	49.8086	535	41.6195	1031	49.2771	563	44.3997	473	37.5868	578	30.3776	PGLS01000001.1	379566	380363	-	798	gene-CJI97_000166	GO:0000086;GO:0000166;GO:0000278;GO:0000287;GO:0000966;GO:0001882;GO:0001883;GO:0003674;GO:0003824;GO:0005488;GO:0005515;GO:0005524;GO:0005525;GO:0005575;GO:0005622;GO:0005623;GO:0005634;GO:0005654;GO:0005737;GO:0005739;GO:0006139;GO:0006396;GO:0006399;GO:0006400;GO:0006725;GO:0006807;GO:0006950;GO:0006974;GO:0007049;GO:0008033;GO:0008144;GO:0008150;GO:0008152;GO:0008192;GO:0008193;GO:0008283;GO:…	K10761	-	-	sp|Q6BKD4|THG1_DEBHA tRNA(His) guanylyltransferase OS=Debaryomyces hansenii (strain ATCC 36239 / CBS 767 / BCRC 21394 / JCM 1990 / NBRC 0083 / IGC 2968) OX=284592 GN=THG1 PE=3 SV=2	KAB8446167.1 hypothetical protein FH972_025149 [Carpinus fangiana]	GO:0000086//G2/M transition of mitotic cell cycle;GO:0000278//mitotic cell cycle;GO:0000966//RNA 5'-end processing;GO:0006139//nucleobase-containing compound metabolic process;GO:0006396//RNA processing;GO:0006399//tRNA metabolic process;GO:0006400//tRNA modification;GO:0006725//cellular aromatic compound metabolic process;GO:0006807//nitrogen compound metabolic process;GO:0006950//response to st…	GO:0005575//cellular_component;GO:0005622//intracellular anatomical structure;GO:0005623//obsolete cell;GO:0005634//nucleus;GO:0005654//nucleoplasm;GO:0005737//cytoplasm;GO:0005739//mitochondrion;GO:0031974//membrane-enclosed lumen;GO:0031981//nuclear lumen;GO:0043226//organelle;GO:0043227//membrane-bounded organelle;GO:0043229//intracellular organelle;GO:0043231//intracellular membrane-bounded o…	GO:0000166//nucleotide binding;GO:0000287//magnesium ion binding;GO:0001882//nucleoside binding;GO:0001883//purine nucleoside binding;GO:0003674//molecular_function;GO:0003824//catalytic activity;GO:0005488//binding;GO:0005515//protein binding;GO:0005524//ATP binding;GO:0005525//GTP binding;GO:0008144//obsolete drug binding;GO:0008192//RNA guanylyltransferase activity;GO:0008193//tRNA guanylyltra…	-
gene-CJI97_000167	125922	1530.45	141712	1799.79	149524	1498.64	180537	1439.71	76782	1052.92	152308	1283.22	91322	1269.52	87555	1226.44	114716	1062.78	PGLS01000001.1	380587	385113	-	4527	gene-CJI97_000167	GO:0003674;GO:0003824;GO:0005215;GO:0005575;GO:0005623;GO:0005886;GO:0006810;GO:0008150;GO:0015399;GO:0015405;GO:0016020;GO:0016021;GO:0016462;GO:0016787;GO:0016817;GO:0016818;GO:0016887;GO:0017111;GO:0022804;GO:0022857;GO:0031224;GO:0042623;GO:0042626;GO:0043492;GO:0044425;GO:0044464;GO:0051179;GO:0051234;GO:0055085;GO:0071944	-	-	-	sp|P43071|CDR1_CANAX Multidrug resistance protein CDR1 OS=Candida albicans OX=5476 GN=CDR1 PE=3 SV=1	XP_023907963.1 ZEB2-regulated ABC transporter 1-like [Quercus suber]	GO:0006810//transport;GO:0008150//biological_process;GO:0051179//localization;GO:0051234//establishment of localization;GO:0055085//transmembrane transport;	GO:0005575//cellular_component;GO:0005623//obsolete cell;GO:0005886//plasma membrane;GO:0016020//membrane;GO:0016021//integral component of membrane;GO:0031224//intrinsic component of membrane;GO:0044425//obsolete membrane part;GO:0044464//obsolete cell part;GO:0071944//cell periphery;	GO:0003674//molecular_function;GO:0003824//catalytic activity;GO:0005215//transporter activity;GO:0015399//primary active transmembrane transporter activity;GO:0016462//pyrophosphatase activity;GO:0016787//hydrolase activity;GO:0016817//hydrolase activity, acting on acid anhydrides;GO:0016818//hydrolase activity, acting on acid anhydrides, in phosphorus-containing anhydrides;GO:0016887//ATP hydro…	-
gene-CJI97_000168	2040	52.0366	2386	63.5984	2751	57.8679	3950	66.11	2140	61.5899	3476	61.4638	2346	68.4467	2234	65.6765	2437	47.3842	PGLS01000001.1	387531	389687	-	2157	gene-CJI97_000168	-	-	-	-	sp|Q6BSP7|CLF1_DEBHA Pre-mRNA-splicing factor CLF1 OS=Debaryomyces hansenii (strain ATCC 36239 / CBS 767 / BCRC 21394 / JCM 1990 / NBRC 0083 / IGC 2968) OX=284592 GN=CLF1 PE=3 SV=2	KAF3951956.1 hypothetical protein CMV_022443 [Castanea mollissima]	-	-	-	-
gene-CJI97_000169	0	0	0	0	0	0	0	0	0	0	0	0	0	0	0	0	0	0	PGLS01000001.1	389774	389846	-	73	gene-CJI97_000169	-	-	-	-	-	-	-	-	-	-
gene-CJI97_000170	1859	46.3243	1646	42.8604	2291	47.0786	2601	42.5267	1264	35.5381	2252	38.9008	1392	39.6748	1363	39.1448	445	8.45257	PGLS01000001.1	390484	392691	-	2208	gene-CJI97_000170	GO:0000293;GO:0003674;GO:0003824;GO:0005575;GO:0005622;GO:0005623;GO:0005737;GO:0005739;GO:0005886;GO:0008150;GO:0008152;GO:0016020;GO:0016491;GO:0016722;GO:0016723;GO:0043226;GO:0043227;GO:0043229;GO:0043231;GO:0044424;GO:0044444;GO:0044464;GO:0055114;GO:0071944	-	-	-	sp|P78588|FREL_CANAX Probable ferric reductase transmembrane component OS=Candida albicans OX=5476 GN=CFL1 PE=3 SV=1	KAB8556592.1 hypothetical protein FH972_025629 [Carpinus fangiana]	GO:0008150//biological_process;GO:0008152//metabolic process;GO:0055114//obsolete oxidation-reduction process;	GO:0005575//cellular_component;GO:0005622//intracellular anatomical structure;GO:0005623//obsolete cell;GO:0005737//cytoplasm;GO:0005739//mitochondrion;GO:0005886//plasma membrane;GO:0016020//membrane;GO:0043226//organelle;GO:0043227//membrane-bounded organelle;GO:0043229//intracellular organelle;GO:0043231//intracellular membrane-bounded organelle;GO:0044424//obsolete intracellular part;GO:00444…	GO:0000293//ferric-chelate reductase activity;GO:0003674//molecular_function;GO:0003824//catalytic activity;GO:0016491//oxidoreductase activity;GO:0016722//oxidoreductase activity, acting on metal ions;GO:0016723//oxidoreductase activity, acting on metal ions, NAD or NADP as acceptor;	-
gene-CJI97_000171	1393	202.763	1196	181.914	1871	224.584	2238	213.741	1645	270.159	2347	236.816	1305	217.267	1525	255.832	1972	218.798	PGLS01000001.1	394186	394563	+	378	gene-CJI97_000171	-	K12260	-	-	sp|P36077|SRX1_YEAST Sulfiredoxin OS=Saccharomyces cerevisiae (strain ATCC 204508 / S288c) OX=559292 GN=SRX1 PE=1 SV=1	KAF6261624.1 hypothetical protein COO60DRAFT_1625273 [Scenedesmus sp. NREL 46B-D3]	-	-	-	-
gene-CJI97_000172	5999	278.541	4642	225.223	9283	355.441	9190	279.974	5080	266.128	7986	257.04	6204	329.479	7035	376.463	3289	116.405	PGLS01000001.1	394635	395819	-	1185	gene-CJI97_000172	-	K07243	-	-	sp|P38310|FTH1_YEAST Iron transporter FTH1 OS=Saccharomyces cerevisiae (strain ATCC 204508 / S288c) OX=559292 GN=FTH1 PE=1 SV=2	XP_023871805.1 plasma membrane iron permease-like [Quercus suber]	-	-	-	-
gene-CJI97_000173	666	30.4605	706	33.7415	966	36.4342	1158	34.7507	544	28.0724	1024	32.4656	544	28.4582	815	42.9605	612	21.336	PGLS01000001.1	396588	397790	-	1203	gene-CJI97_000173	GO:0003674;GO:0003824;GO:0004672;GO:0004674;GO:0004693;GO:0005575;GO:0005622;GO:0005623;GO:0005634;GO:0005737;GO:0005829;GO:0006464;GO:0006468;GO:0006793;GO:0006796;GO:0006807;GO:0007275;GO:0008150;GO:0008152;GO:0009605;GO:0009607;GO:0009615;GO:0009987;GO:0016301;GO:0016310;GO:0016740;GO:0016772;GO:0016773;GO:0019538;GO:0032501;GO:0032502;GO:0036211;GO:0043170;GO:0043207;GO:0043226;GO:0043227;GO:…	K08819	-	-	sp|Q6BV06|BUR1_DEBHA Serine/threonine-protein kinase BUR1 OS=Debaryomyces hansenii (strain ATCC 36239 / CBS 767 / BCRC 21394 / JCM 1990 / NBRC 0083 / IGC 2968) OX=284592 GN=BUR1 PE=3 SV=1	KAB8349561.1 hypothetical protein FH972_023585 [Carpinus fangiana]	GO:0006464//cellular protein modification process;GO:0006468//protein phosphorylation;GO:0006793//phosphorus metabolic process;GO:0006796//phosphate-containing compound metabolic process;GO:0006807//nitrogen compound metabolic process;GO:0007275//multicellular organism development;GO:0008150//biological_process;GO:0008152//metabolic process;GO:0009605//response to external stimulus;GO:0009607//re…	GO:0005575//cellular_component;GO:0005622//intracellular anatomical structure;GO:0005623//obsolete cell;GO:0005634//nucleus;GO:0005737//cytoplasm;GO:0005829//cytosol;GO:0043226//organelle;GO:0043227//membrane-bounded organelle;GO:0043229//intracellular organelle;GO:0043231//intracellular membrane-bounded organelle;GO:0044424//obsolete intracellular part;GO:0044444//obsolete cytoplasmic part;GO:00…	GO:0003674//molecular_function;GO:0003824//catalytic activity;GO:0004672//protein kinase activity;GO:0004674//protein serine/threonine kinase activity;GO:0004693//cyclin-dependent protein serine/threonine kinase activity;GO:0016301//kinase activity;GO:0016740//transferase activity;GO:0016772//transferase activity, transferring phosphorus-containing groups;GO:0016773//phosphotransferase activity, …	-
gene-CJI97_000174	3363	110.337	3526	120.886	4503	121.833	6081	130.907	2769	102.503	5255	119.517	2791	104.737	3092	116.919	3842	96.0843	PGLS01000001.1	397988	399664	-	1677	gene-CJI97_000174	GO:0000325;GO:0003674;GO:0005215;GO:0005365;GO:0005366;GO:0005575;GO:0005622;GO:0005623;GO:0005737;GO:0005773;GO:0005774;GO:0005886;GO:0005887;GO:0006810;GO:0006811;GO:0006812;GO:0008150;GO:0008324;GO:0009705;GO:0015075;GO:0015077;GO:0015078;GO:0015166;GO:0015291;GO:0015293;GO:0015294;GO:0015295;GO:0015318;GO:0015672;GO:0015791;GO:0015798;GO:0015850;GO:0016020;GO:0016021;GO:0022804;GO:0022857;GO:…	K08150	-	-	sp|P30605|ITR1_YEAST Myo-inositol transporter 1 OS=Saccharomyces cerevisiae (strain ATCC 204508 / S288c) OX=559292 GN=ITR1 PE=1 SV=2	KAB8670378.1 hypothetical protein FH972_026291 [Carpinus fangiana]	GO:0006810//transport;GO:0006811//ion transport;GO:0006812//cation transport;GO:0008150//biological_process;GO:0015791//polyol transport;GO:0015798//myo-inositol transport;GO:0015850//organic hydroxy compound transport;GO:0034220//ion transmembrane transport;GO:0051179//localization;GO:0051234//establishment of localization;GO:0055085//transmembrane transport;GO:0071702//organic substance transpo…	GO:0000325//plant-type vacuole;GO:0005575//cellular_component;GO:0005622//intracellular anatomical structure;GO:0005623//obsolete cell;GO:0005737//cytoplasm;GO:0005773//vacuole;GO:0005774//vacuolar membrane;GO:0005886//plasma membrane;GO:0005887//integral component of plasma membrane;GO:0009705//plant-type vacuole membrane;GO:0016020//membrane;GO:0016021//integral component of membrane;GO:0031090…	GO:0003674//molecular_function;GO:0005215//transporter activity;GO:0005365//myo-inositol transmembrane transporter activity;GO:0005366//myo-inositol:proton symporter activity;GO:0008324//cation transmembrane transporter activity;GO:0015075//ion transmembrane transporter activity;GO:0015078//proton transmembrane transporter activity;GO:0015166//polyol transmembrane transporter activity;GO:0015291/…	-
gene-CJI97_000175	4532	290.624	5009	335.652	5295	280.012	5625	236.677	3189	230.735	5143	228.622	2650	194.372	3053	225.64	4007	195.866	PGLS01000001.1	400677	401534	-	858	gene-CJI97_000175	-	K00413	-	-	sp|Q00988|CY1_KLULA Cytochrome c1, heme protein, mitochondrial OS=Kluyveromyces lactis (strain ATCC 8585 / CBS 2359 / DSM 70799 / NBRC 1267 / NRRL Y-1140 / WM37) OX=284590 GN=CYT1 PE=3 SV=1	KAF7846137.1 hypothetical protein BT93_L5155 [Corymbia citriodora subsp. variegata]	-	-	-	ko00190(Oxidative phosphorylation)
gene-CJI97_000176	6481	297.904	6709	322.247	7261	275.232	11092	334.531	6093	315.997	10127	322.683	6022	316.608	5128	271.663	6839	239.622	PGLS01000001.1	402641	403837	-	1197	gene-CJI97_000176	GO:0000096;GO:0000097;GO:0003674;GO:0003824;GO:0003962;GO:0004121;GO:0004123;GO:0005488;GO:0005575;GO:0005622;GO:0005623;GO:0005737;GO:0006082;GO:0006520;GO:0006534;GO:0006555;GO:0006790;GO:0006807;GO:0008144;GO:0008150;GO:0008152;GO:0008652;GO:0009058;GO:0009066;GO:0009067;GO:0009069;GO:0009070;GO:0009086;GO:0009092;GO:0009507;GO:0009532;GO:0009536;GO:0009570;GO:0009987;GO:0016053;GO:0016740;GO:…	K01758	-	-	sp|P31373|CYS3_YEAST Cystathionine gamma-lyase OS=Saccharomyces cerevisiae (strain ATCC 204508 / S288c) OX=559292 GN=CYS3 PE=1 SV=2	XP_023910242.1 cystathionine gamma-lyase-like [Quercus suber]	GO:0000096//sulfur amino acid metabolic process;GO:0000097//sulfur amino acid biosynthetic process;GO:0006082//organic acid metabolic process;GO:0006520//cellular amino acid metabolic process;GO:0006534//cysteine metabolic process;GO:0006555//methionine metabolic process;GO:0006790//sulfur compound metabolic process;GO:0006807//nitrogen compound metabolic process;GO:0008150//biological_process;GO…	GO:0005575//cellular_component;GO:0005622//intracellular anatomical structure;GO:0005623//obsolete cell;GO:0005737//cytoplasm;GO:0009507//chloroplast;GO:0009532//plastid stroma;GO:0009536//plastid;GO:0009570//chloroplast stroma;GO:0043226//organelle;GO:0043227//membrane-bounded organelle;GO:0043229//intracellular organelle;GO:0043231//intracellular membrane-bounded organelle;GO:0044422//obsolete …	GO:0003674//molecular_function;GO:0003824//catalytic activity;GO:0003962//cystathionine gamma-synthase activity;GO:0004121//cystathionine beta-lyase activity;GO:0004123//cystathionine gamma-lyase activity;GO:0005488//binding;GO:0008144//obsolete drug binding;GO:0016740//transferase activity;GO:0016765//transferase activity, transferring alkyl or aryl (other than methyl) groups;GO:0016829//lyase a…	ko00450(Selenocompound metabolism);ko00270(Cysteine and methionine metabolism);ko00260(Glycine, serine and threonine metabolism)
gene-CJI97_000177	9956	155.269	9333	152.096	9752	125.419	12051	123.315	5609	98.6968	9954	107.611	6968	124.295	6227	111.925	12415	147.586	PGLS01000001.1	406577	410104	+	3528	gene-CJI97_000177	GO:0000325;GO:0001101;GO:0003674;GO:0003824;GO:0005215;GO:0005388;GO:0005575;GO:0005622;GO:0005623;GO:0005737;GO:0005773;GO:0005774;GO:0005794;GO:0005886;GO:0005887;GO:0006810;GO:0006811;GO:0006812;GO:0006816;GO:0006950;GO:0006952;GO:0008150;GO:0008324;GO:0009266;GO:0009409;GO:0009414;GO:0009415;GO:0009507;GO:0009536;GO:0009605;GO:0009607;GO:0009617;GO:0009628;GO:0009705;GO:0010035;GO:0010941;GO:…	-	-	-	sp|P38929|ATC2_YEAST Calcium-transporting ATPase 2 OS=Saccharomyces cerevisiae (strain ATCC 204508 / S288c) OX=559292 GN=PMC1 PE=1 SV=1	XP_023902524.1 calcium-transporting ATPase 2-like [Quercus suber]	GO:0001101//response to acid chemical;GO:0006810//transport;GO:0006811//ion transport;GO:0006812//cation transport;GO:0006816//calcium ion transport;GO:0006950//response to stress;GO:0006952//defense response;GO:0008150//biological_process;GO:0009266//response to temperature stimulus;GO:0009409//response to cold;GO:0009414//response to water deprivation;GO:0009415//response to water;GO:0009605//r…	GO:0000325//plant-type vacuole;GO:0005575//cellular_component;GO:0005622//intracellular anatomical structure;GO:0005623//obsolete cell;GO:0005737//cytoplasm;GO:0005773//vacuole;GO:0005774//vacuolar membrane;GO:0005794//Golgi apparatus;GO:0005886//plasma membrane;GO:0005887//integral component of plasma membrane;GO:0009507//chloroplast;GO:0009536//plastid;GO:0009705//plant-type vacuole membrane;GO…	GO:0003674//molecular_function;GO:0003824//catalytic activity;GO:0005215//transporter activity;GO:0005388//P-type calcium transporter activity;GO:0008324//cation transmembrane transporter activity;GO:0015075//ion transmembrane transporter activity;GO:0015085//calcium ion transmembrane transporter activity;GO:0015318//inorganic molecular entity transmembrane transporter activity;GO:0015399//primar…	-
gene-CJI97_000178	345	25.3097	298	22.8444	314	18.9961	613	29.5066	327	27.0665	474	24.105	264	22.1522	276	23.3359	381	21.3055	PGLS01000001.1	410262	411011	-	750	gene-CJI97_000178	-	-	-	-	sp|P53195|COG7_YEAST Conserved oligomeric Golgi complex subunit 7 OS=Saccharomyces cerevisiae (strain ATCC 204508 / S288c) OX=559292 GN=COG7 PE=1 SV=1	-	-	-	-	-
gene-CJI97_000179	1638	76.4415	1606	78.3172	1835	70.6187	3412	104.476	1779	93.6716	2878	93.1036	1443	77.0242	1423	76.5364	1962	69.7932	PGLS01000001.1	411511	412689	+	1179	gene-CJI97_000179	GO:0000151;GO:0005575;GO:0005622;GO:0005623;GO:0008150;GO:0031461;GO:0032991;GO:0044424;GO:0044464;GO:0048509;GO:0048519;GO:0050789;GO:0050793;GO:0051093;GO:0065007;GO:0080008;GO:1902183;GO:1902184;GO:1902494;GO:1990234	-	-	-	sp|P53196|RPN14_YEAST 26S proteasome regulatory subunit RPN14 OS=Saccharomyces cerevisiae (strain ATCC 204508 / S288c) OX=559292 GN=RPN14 PE=1 SV=1	-	GO:0008150//biological_process;GO:0048509//regulation of meristem development;GO:0048519//negative regulation of biological process;GO:0050789//regulation of biological process;GO:0050793//regulation of developmental process;GO:0051093//negative regulation of developmental process;GO:0065007//biological regulation;GO:1902183//regulation of shoot apical meristem development;GO:1902184//negative re…	GO:0000151//ubiquitin ligase complex;GO:0005575//cellular_component;GO:0005622//intracellular anatomical structure;GO:0005623//obsolete cell;GO:0031461//cullin-RING ubiquitin ligase complex;GO:0032991//protein-containing complex;GO:0044424//obsolete intracellular part;GO:0044464//obsolete cell part;GO:0080008//Cul4-RING E3 ubiquitin ligase complex;GO:1902494//catalytic complex;GO:1990234//transfe…	-	-
gene-CJI97_000180	4832	681.697	4900	722.366	7148	831.605	5128	474.683	3221	512.71	4599	449.768	2668	430.523	5478	890.706	12576	1352.4	PGLS01000001.1	412751	413140	-	390	gene-CJI97_000180	GO:0005575;GO:0005622;GO:0005623;GO:0005737;GO:0005777;GO:0006082;GO:0006629;GO:0006631;GO:0007154;GO:0007165;GO:0008150;GO:0008152;GO:0009987;GO:0019752;GO:0019932;GO:0019933;GO:0019935;GO:0023052;GO:0030587;GO:0032502;GO:0032787;GO:0035556;GO:0042579;GO:0043226;GO:0043227;GO:0043229;GO:0043231;GO:0043436;GO:0044237;GO:0044238;GO:0044255;GO:0044281;GO:0044424;GO:0044444;GO:0044464;GO:0048856;GO:…	-	-	-	sp|P22009|POX18_CANTR Oleate-induced peroxisomal protein POX18 OS=Candida tropicalis OX=5482 GN=POX18 PE=1 SV=3	XP_023888545.1 fatty acid-binding protein-like [Quercus suber]	GO:0006082//organic acid metabolic process;GO:0006629//lipid metabolic process;GO:0006631//fatty acid metabolic process;GO:0007154//cell communication;GO:0007165//signal transduction;GO:0008150//biological_process;GO:0008152//metabolic process;GO:0009987//cellular process;GO:0019752//carboxylic acid metabolic process;GO:0019932//second-messenger-mediated signaling;GO:0019933//cAMP-mediated signal…	GO:0005575//cellular_component;GO:0005622//intracellular anatomical structure;GO:0005623//obsolete cell;GO:0005737//cytoplasm;GO:0005777//peroxisome;GO:0042579//microbody;GO:0043226//organelle;GO:0043227//membrane-bounded organelle;GO:0043229//intracellular organelle;GO:0043231//intracellular membrane-bounded organelle;GO:0044424//obsolete intracellular part;GO:0044444//obsolete cytoplasmic part;…	-	-
gene-CJI97_000181	650	59.6061	674	64.5854	777	58.758	907	54.5728	581	60.1133	956	60.771	518	54.3317	524	55.3805	637	44.5263	PGLS01000001.1	414040	414639	+	600	gene-CJI97_000181	-	-	-	-	sp|C4Y2M6|RRT14_CLAL4 Regulator of rDNA transcription 14 OS=Clavispora lusitaniae (strain ATCC 42720) OX=306902 GN=RRT14 PE=3 SV=1	-	-	-	-	-
gene-CJI97_000182	1097	18.927	1226	22.1035	1285	18.2829	1900	21.509	994	19.3499	1867	22.3295	1123	22.1615	878	17.4589	716	9.41643	PGLS01000001.1	414750	417938	-	3189	gene-CJI97_000182	-	K15075	-	-	sp|P40469|MET18_YEAST DNA repair/transcription protein MET18/MMS19 OS=Saccharomyces cerevisiae (strain ATCC 204508 / S288c) OX=559292 GN=MET18 PE=1 SV=1	XP_023912347.1 MMS19 nucleotide excision repair protein homolog [Quercus suber]	-	-	-	-
gene-CJI97_000183	7680	50.0369	6717	45.73	8275	44.4596	9450	40.3973	4429	32.5576	9018	40.7287	6056	45.1296	5578	41.8847	8407	41.7512	PGLS01000001.1	418729	427173	+	8445	gene-CJI97_000183	-	-	-	-	sp|P40468|TAO3_YEAST Cell morphogenesis protein PAG1 OS=Saccharomyces cerevisiae (strain ATCC 204508 / S288c) OX=559292 GN=TAO3 PE=1 SV=1	XP_023899644.1 cell morphogenesis protein PAG1-like [Quercus suber]	-	-	-	-
gene-CJI97_000184	4002	224.459	4010	235.018	5617	259.796	5782	212.779	3378	213.765	5530	215.004	3473	222.798	3600	232.708	6018	257.283	PGLS01000001.1	427394	428374	+	981	gene-CJI97_000184	-	-	-	-	sp|Q12000|TMA46_YEAST Translation machinery-associated protein 46 OS=Saccharomyces cerevisiae (strain ATCC 204508 / S288c) OX=559292 GN=TMA46 PE=1 SV=2	XP_023907878.1 translation machinery-associated protein 46-like [Quercus suber]	-	-	-	-
gene-CJI97_000185	1704	50.2443	1717	52.9035	1926	46.8319	2547	49.2762	1309	43.5486	2155	44.0479	1278	43.1017	1208	41.0518	1876	42.1647	PGLS01000001.1	428580	430445	-	1866	gene-CJI97_000185	-	-	-	-	sp|P53933|APP1_YEAST Phosphatidate phosphatase APP1 OS=Saccharomyces cerevisiae (strain ATCC 204508 / S288c) OX=559292 GN=APP1 PE=1 SV=1	XP_023888661.1 uncharacterized protein LOC112000732 [Quercus suber]	-	-	-	-
gene-CJI97_000186	1559	47.0273	1667	52.5456	1932	48.0595	2581	51.0838	1272	43.2921	2335	48.826	1549	53.4443	1534	53.3307	1798	41.3421	PGLS01000001.1	431740	433563	+	1824	gene-CJI97_000186	-	-	-	-	sp|P38822|BZZ1_YEAST Protein BZZ1 OS=Saccharomyces cerevisiae (strain ATCC 204508 / S288c) OX=559292 GN=BZZ1 PE=1 SV=1	XP_023901581.1 protein BZZ1-like [Quercus suber]	-	-	-	-
gene-CJI97_000187	2619	254.145	2906	294.672	4280	342.498	4452	283.46	2996	328.023	5206	350.196	2427	269.378	2469	276.131	3077	227.6	PGLS01000001.1	433773	434339	-	567	gene-CJI97_000187	-	K02993	-	-	sp|P26786|RS7A_YEAST 40S ribosomal protein S7-A OS=Saccharomyces cerevisiae (strain ATCC 204508 / S288c) OX=559292 GN=RPS7A PE=1 SV=4	KAF7845667.1 hypothetical protein BT93_L1349 [Corymbia citriodora subsp. variegata]	-	-	-	ko03010(Ribosome)
gene-CJI97_000188	2363	181.332	2217	177.776	3157	199.78	3930	197.876	2303	199.398	3522	187.353	2280	200.12	3123	276.204	4965	290.421	PGLS01000001.1	435695	436411	+	717	gene-CJI97_000188	-	K01807	-	-	sp|A3LP13|RPIA_PICST Ribose-5-phosphate isomerase OS=Scheffersomyces stipitis (strain ATCC 58785 / CBS 6054 / NBRC 10063 / NRRL Y-11545) OX=322104 GN=RKI1 PE=3 SV=1	XP_030551165.1 ribose-5-phosphate isomerase-like [Rhodamnia argentea]	-	-	-	ko00030(Pentose phosphate pathway)
gene-CJI97_000189	703	73.2572	741	80.6882	992	85.2462	1262	86.2871	667	78.422	1062	76.715	574	68.4152	781	93.7981	764	60.6858	PGLS01000001.1	436497	437071	-	528	gene-CJI97_000189	-	K07937	-	-	sp|Q9Y7Z2|ARF6_SCHPO ADP-ribosylation factor 6 OS=Schizosaccharomyces pombe (strain 972 / ATCC 24843) OX=284812 GN=arf6 PE=3 SV=1	XP_023876648.1 ADP-ribosylation factor 6-like [Quercus suber]	-	-	-	ko04144(Endocytosis)
gene-CJI97_000190	1534	37.6124	1869	47.8864	2443	49.3967	2878	46.3008	1462	40.4455	2670	45.3814	1479	41.4782	1602	45.2706	1961	36.6507	PGLS01000001.1	437708	439951	-	2244	gene-CJI97_000190	GO:0003674;GO:0003676;GO:0003723;GO:0003724;GO:0003824;GO:0004004;GO:0004386;GO:0005488;GO:0005575;GO:0005622;GO:0005623;GO:0005737;GO:0006139;GO:0006396;GO:0006725;GO:0006807;GO:0008026;GO:0008150;GO:0008152;GO:0008186;GO:0009507;GO:0009526;GO:0009536;GO:0009941;GO:0009987;GO:0010467;GO:0016020;GO:0016070;GO:0016462;GO:0016787;GO:0016817;GO:0016818;GO:0016887;GO:0017111;GO:0031967;GO:0031975;GO:…	K12820	-	-	sp|P53131|PRP43_YEAST Pre-mRNA-splicing factor ATP-dependent RNA helicase PRP43 OS=Saccharomyces cerevisiae (strain ATCC 204508 / S288c) OX=559292 GN=PRP43 PE=1 SV=1	XP_023882885.1 probable pre-mRNA-splicing factor ATP-dependent RNA helicase prp43 [Quercus suber]	GO:0006139//nucleobase-containing compound metabolic process;GO:0006396//RNA processing;GO:0006725//cellular aromatic compound metabolic process;GO:0006807//nitrogen compound metabolic process;GO:0008150//biological_process;GO:0008152//metabolic process;GO:0009987//cellular process;GO:0010467//gene expression;GO:0016070//RNA metabolic process;GO:0034641//cellular nitrogen compound metabolic proce…	GO:0005575//cellular_component;GO:0005622//intracellular anatomical structure;GO:0005623//obsolete cell;GO:0005737//cytoplasm;GO:0009507//chloroplast;GO:0009526//plastid envelope;GO:0009536//plastid;GO:0009941//chloroplast envelope;GO:0016020//membrane;GO:0031967//organelle envelope;GO:0031975//envelope;GO:0043226//organelle;GO:0043227//membrane-bounded organelle;GO:0043229//intracellular organel…	GO:0003674//molecular_function;GO:0003676//nucleic acid binding;GO:0003723//RNA binding;GO:0003724//RNA helicase activity;GO:0003824//catalytic activity;GO:0004386//helicase activity;GO:0005488//binding;GO:0008186//ATP-dependent activity, acting on RNA;GO:0016462//pyrophosphatase activity;GO:0016787//hydrolase activity;GO:0016817//hydrolase activity, acting on acid anhydrides;GO:0016818//hydrolas…	ko03040(Spliceosome)
gene-CJI97_000191	4682	145.542	4500	146.172	5875	150.602	6461	131.779	3636	127.525	6313	136.035	3726	132.478	4513	161.685	10053	238.205	PGLS01000001.1	442002	443771	+	1770	gene-CJI97_000191	GO:0003674;GO:0005215;GO:0005575;GO:0005622;GO:0005623;GO:0005737;GO:0005739;GO:0006725;GO:0006732;GO:0006733;GO:0006743;GO:0006744;GO:0006778;GO:0006787;GO:0006807;GO:0008150;GO:0008152;GO:0009056;GO:0009058;GO:0009108;GO:0009314;GO:0009411;GO:0009416;GO:0009628;GO:0009987;GO:0010224;GO:0015994;GO:0015996;GO:0019439;GO:0033013;GO:0033015;GO:0034641;GO:0042180;GO:0042181;GO:0042440;GO:0043226;GO:…	K08869	-	-	sp|P27697|COQ8_YEAST Atypical kinase COQ8, mitochondrial OS=Saccharomyces cerevisiae (strain ATCC 204508 / S288c) OX=559292 GN=COQ8 PE=1 SV=1	KAB8576184.1 hypothetical protein FH972_025712 [Carpinus fangiana]	GO:0006725//cellular aromatic compound metabolic process;GO:0006732//obsolete coenzyme metabolic process;GO:0006733//obsolete oxidoreduction coenzyme metabolic process;GO:0006743//ubiquinone metabolic process;GO:0006744//ubiquinone biosynthetic process;GO:0006778//porphyrin-containing compound metabolic process;GO:0006787//porphyrin-containing compound catabolic process;GO:0006807//nitrogen compo…	GO:0005575//cellular_component;GO:0005622//intracellular anatomical structure;GO:0005623//obsolete cell;GO:0005737//cytoplasm;GO:0005739//mitochondrion;GO:0043226//organelle;GO:0043227//membrane-bounded organelle;GO:0043229//intracellular organelle;GO:0043231//intracellular membrane-bounded organelle;GO:0044424//obsolete intracellular part;GO:0044444//obsolete cytoplasmic part;GO:0044464//obsolet…	GO:0003674//molecular_function;GO:0005215//transporter activity;	-
gene-CJI97_000192	0	0	0	0	4	2.52072	0	0	0	0	0	0	2	1.74812	0	0	3	1.7475	PGLS01000001.1	444292	444363	+	72	gene-CJI97_000192	-	-	-	-	-	-	-	-	-	-
gene-CJI97_000193	2772	48.9311	2679	49.4153	3028	44.0774	4030	46.6754	2261	45.0308	3847	47.0733	2373	47.9111	2312	47.0357	3811	51.2779	PGLS01000001.1	444658	447829	+	3117	gene-CJI97_000193	-	-	-	-	sp|Q10495|YDG8_SCHPO Uncharacterized protein C26F1.08c OS=Schizosaccharomyces pombe (strain 972 / ATCC 24843) OX=284812 GN=SPAC26F1.08c PE=4 SV=1	XP_023926323.1 uncharacterized protein LOC112037730 [Quercus suber]	-	-	-	-
gene-CJI97_000194	2509	39.3972	3318	54.4425	4389	56.8328	4764	49.0826	2352	41.6696	4707	51.2353	2598	46.6606	3005	54.3823	3926	46.9909	PGLS01000001.1	447962	451465	-	3504	gene-CJI97_000194	-	K03002	-	-	sp|Q75DS1|RPA2_ASHGO DNA-directed RNA polymerase I subunit RPA2 OS=Ashbya gossypii (strain ATCC 10895 / CBS 109.51 / FGSC 9923 / NRRL Y-1056) OX=284811 GN=RPA2 PE=3 SV=2	KAB8346180.1 hypothetical protein FH972_023226 [Carpinus fangiana]	-	-	-	ko03020(RNA polymerase)
gene-CJI97_000195	86	7.13697	98	8.49842	111	7.59638	177	9.63785	98	9.17611	180	10.355	86	8.16319	77	7.36468	81	5.12389	PGLS01000001.1	452184	452846	+	663	gene-CJI97_000195	-	K19589	-	-	sp|Q03920|MTQ2_YEAST eRF1 methyltransferase catalytic subunit MTQ2 OS=Saccharomyces cerevisiae (strain ATCC 204508 / S288c) OX=559292 GN=MTQ2 PE=1 SV=1	KAB8343156.1 hypothetical protein FH972_022746 [Carpinus fangiana]	-	-	-	-
gene-CJI97_000196	810	33.9947	841	36.8824	917	31.7369	1332	36.6794	615	29.1218	1256	36.5407	652	31.2982	571	27.6192	639	20.4421	PGLS01000001.1	453333	454643	+	1311	gene-CJI97_000196	GO:0001101;GO:0005575;GO:0005622;GO:0005623;GO:0005634;GO:0006139;GO:0006396;GO:0006725;GO:0006807;GO:0008150;GO:0008152;GO:0008380;GO:0009719;GO:0009725;GO:0009737;GO:0009987;GO:0010033;GO:0010467;GO:0016070;GO:0033993;GO:0034641;GO:0042221;GO:0043170;GO:0043226;GO:0043227;GO:0043229;GO:0043231;GO:0044237;GO:0044238;GO:0044424;GO:0044464;GO:0046483;GO:0050896;GO:0071704;GO:0090304;GO:0097305;GO:…	K13095	-	-	sp|Q5AED9|BBP_CANAL Branchpoint-bridging protein OS=Candida albicans (strain SC5314 / ATCC MYA-2876) OX=237561 GN=BBP PE=3 SV=1	KAB8343022.1 hypothetical protein FH972_022616 [Carpinus fangiana]	GO:0001101//response to acid chemical;GO:0006139//nucleobase-containing compound metabolic process;GO:0006396//RNA processing;GO:0006725//cellular aromatic compound metabolic process;GO:0006807//nitrogen compound metabolic process;GO:0008150//biological_process;GO:0008152//metabolic process;GO:0008380//RNA splicing;GO:0009719//response to endogenous stimulus;GO:0009725//response to hormone;GO:000…	GO:0005575//cellular_component;GO:0005622//intracellular anatomical structure;GO:0005623//obsolete cell;GO:0005634//nucleus;GO:0043226//organelle;GO:0043227//membrane-bounded organelle;GO:0043229//intracellular organelle;GO:0043231//intracellular membrane-bounded organelle;GO:0044424//obsolete intracellular part;GO:0044464//obsolete cell part;	-	-
gene-CJI97_000197	2399	118.594	2404	124.184	2868	116.918	3224	104.573	1959	109.266	3227	110.584	1614	91.2606	1892	107.796	4066	153.215	PGLS01000001.1	454942	456054	+	1113	gene-CJI97_000197	-	-	-	-	sp|Q9HDV1|MU180_SCHPO Putative steryl acetyl hydrolase mug81 OS=Schizosaccharomyces pombe (strain 972 / ATCC 24843) OX=284812 GN=mug180 PE=1 SV=1	KAB8346057.1 hypothetical protein FH972_023109 [Carpinus fangiana]	-	-	-	-
gene-CJI97_000198	1492	35.723	1671	41.8073	1742	34.395	2769	43.5004	1442	38.9548	2541	42.1739	1542	42.2288	1238	34.1623	1459	26.6277	PGLS01000001.1	456080	458377	-	2298	gene-CJI97_000198	-	-	-	-	-	-	-	-	-	-
gene-CJI97_000199	175	19.1045	198	22.5871	204	18.3652	282	20.1994	184	22.6638	236	17.8596	134	16.732	108	13.5885	170	14.1464	PGLS01000001.1	458545	459048	-	504	gene-CJI97_000199	-	-	-	-	-	-	-	-	-	-
gene-CJI97_000200	122	2.91344	111	2.76991	126	2.48133	172	2.69505	91	2.45191	182	3.01286	147	4.01522	119	3.27523	93	1.69289	PGLS01000001.1	459275	461578	-	2304	gene-CJI97_000200	-	-	-	-	-	-	-	-	-	-
gene-CJI97_000201	800	37.8152	755	37.2923	977	38.0837	1150	35.6669	694	37.0128	1112	36.4369	619	33.4667	656	35.7378	862	31.0586	PGLS01000001.1	461896	463059	+	1164	gene-CJI97_000201	-	-	-	-	sp|Q02793|SKI8_YEAST Antiviral protein SKI8 OS=Saccharomyces cerevisiae (strain ATCC 204508 / S288c) OX=559292 GN=SKI8 PE=1 SV=1	-	-	-	-	-
gene-CJI97_000202	118	2.96055	115	3.01498	191	3.95177	179	2.94669	96	2.71756	192	3.33927	120	3.44364	91	2.63136	136	2.60093	PGLS01000001.1	463393	465585	+	2193	gene-CJI97_000202	-	-	-	-	-	-	-	-	-	-
gene-CJI97_000203	779	15.4122	851	17.5936	1048	17.0985	1250	16.2267	558	12.456	1143	15.676	702	15.8859	707	16.1211	613	9.24459	PGLS01000001.1	465713	468493	+	2781	gene-CJI97_000203	-	K01869	-	-	sp|P13503|SYLM_SACPA Leucine--tRNA ligase, mitochondrial OS=Saccharomyces paradoxus OX=27291 GN=NAM2 PE=3 SV=1	KAB8416372.1 hypothetical protein FH972_024891 [Carpinus fangiana]	-	-	-	ko00970(Aminoacyl-tRNA biosynthesis)
gene-CJI97_000204	1115	26.9072	1254	31.6219	1183	23.5422	1788	28.3108	869	23.6609	1722	28.8063	995	27.464	879	24.4473	697	12.8211	PGLS01000001.1	468541	470820	-	2280	gene-CJI97_000204	GO:0003674;GO:0003676;GO:0003723;GO:0003824;GO:0004518;GO:0004519;GO:0005488;GO:0005575;GO:0005622;GO:0005623;GO:0006139;GO:0006725;GO:0006807;GO:0008150;GO:0008152;GO:0009451;GO:0009987;GO:0016070;GO:0016787;GO:0016788;GO:0034641;GO:0043170;GO:0043226;GO:0043227;GO:0043229;GO:0043231;GO:0043412;GO:0044237;GO:0044238;GO:0044424;GO:0044464;GO:0046483;GO:0071704;GO:0090304;GO:0090305;GO:0097159;GO:…	-	-	-	sp|C4Y2K4|CCM1_CLAL4 Mitochondrial group I intron splicing factor CCM1 OS=Clavispora lusitaniae (strain ATCC 42720) OX=306902 GN=CCM1 PE=3 SV=1	XP_020598922.1 pentatricopeptide repeat-containing protein At4g20770 [Phalaenopsis equestris]	GO:0006139//nucleobase-containing compound metabolic process;GO:0006725//cellular aromatic compound metabolic process;GO:0006807//nitrogen compound metabolic process;GO:0008150//biological_process;GO:0008152//metabolic process;GO:0009451//RNA modification;GO:0009987//cellular process;GO:0016070//RNA metabolic process;GO:0034641//cellular nitrogen compound metabolic process;GO:0043170//macromolecu…	GO:0005575//cellular_component;GO:0005622//intracellular anatomical structure;GO:0005623//obsolete cell;GO:0043226//organelle;GO:0043227//membrane-bounded organelle;GO:0043229//intracellular organelle;GO:0043231//intracellular membrane-bounded organelle;GO:0044424//obsolete intracellular part;GO:0044464//obsolete cell part;	GO:0003674//molecular_function;GO:0003676//nucleic acid binding;GO:0003723//RNA binding;GO:0003824//catalytic activity;GO:0004518//nuclease activity;GO:0004519//endonuclease activity;GO:0005488//binding;GO:0016787//hydrolase activity;GO:0016788//hydrolase activity, acting on ester bonds;GO:0097159//organic cyclic compound binding;GO:1901363//heterocyclic compound binding;	-
gene-CJI97_000205	571	16.186	577	17.0913	564	13.1841	814	15.1398	357	11.418	813	15.9755	413	13.3906	379	12.382	459	9.91779	PGLS01000001.1	470951	472891	-	1941	gene-CJI97_000205	-	K06927	-	-	sp|Q12429|DPH6_YEAST Diphthine--ammonia ligase OS=Saccharomyces cerevisiae (strain ATCC 204508 / S288c) OX=559292 GN=DPH6 PE=1 SV=1	QDZ24659.1 diphthine--ammonia ligase [Chloropicon primus]	-	-	-	-
gene-CJI97_000206	2036	196.531	2120	213.839	3613	287.601	3716	235.354	2264	246.574	3935	263.305	1911	210.989	2074	230.734	2564	188.656	PGLS01000001.1	473625	474525	+	570	gene-CJI97_000206	-	K02997	-	-	sp|P05755|RS9B_YEAST 40S ribosomal protein S9-B OS=Saccharomyces cerevisiae (strain ATCC 204508 / S288c) OX=559292 GN=RPS9B PE=1 SV=4	XP_023890917.1 40S ribosomal protein S9 [Quercus suber]	-	-	-	ko03010(Ribosome)
gene-CJI97_000207	2773	74.901	2678	75.5867	3279	73.0378	4818	85.3878	2613	79.6332	4238	79.3523	2560	79.0904	2509	78.1064	3117	64.1762	PGLS01000001.1	474866	476902	+	2037	gene-CJI97_000207	GO:0000139;GO:0005575;GO:0005622;GO:0005623;GO:0005737;GO:0005768;GO:0005794;GO:0005802;GO:0006810;GO:0008150;GO:0012505;GO:0016020;GO:0016021;GO:0016192;GO:0031090;GO:0031224;GO:0031410;GO:0031982;GO:0031984;GO:0043226;GO:0043227;GO:0043229;GO:0043231;GO:0044422;GO:0044424;GO:0044425;GO:0044431;GO:0044444;GO:0044446;GO:0044464;GO:0048193;GO:0051179;GO:0051234;GO:0097708;GO:0098588;GO:0098791	K09313	-	-	sp|P34237|CASP_YEAST Protein CASP OS=Saccharomyces cerevisiae (strain ATCC 204508 / S288c) OX=559292 GN=COY1 PE=1 SV=2	XP_023870957.1 protein CASP-like [Quercus suber]	GO:0006810//transport;GO:0008150//biological_process;GO:0016192//vesicle-mediated transport;GO:0048193//Golgi vesicle transport;GO:0051179//localization;GO:0051234//establishment of localization;	GO:0000139//Golgi membrane;GO:0005575//cellular_component;GO:0005622//intracellular anatomical structure;GO:0005623//obsolete cell;GO:0005737//cytoplasm;GO:0005768//endosome;GO:0005794//Golgi apparatus;GO:0005802//trans-Golgi network;GO:0012505//endomembrane system;GO:0016020//membrane;GO:0016021//integral component of membrane;GO:0031090//organelle membrane;GO:0031224//intrinsic component of mem…	-	-
gene-CJI97_000208	268	16.2218	317	20.0503	460	22.961	386	15.3301	242	16.5271	399	16.7417	264	18.2774	305	21.2771	433	19.978	PGLS01000001.1	477162	478070	+	909	gene-CJI97_000208	-	-	-	-	sp|Q9C0Y8|YKM6_SCHPO UPF0613 protein PB24D3.06c OS=Schizosaccharomyces pombe (strain 972 / ATCC 24843) OX=284812 GN=SPAPB24D3.06c PE=3 SV=1	VDD18913.1 unnamed protein product [Brassica rapa]	-	-	-	-
gene-CJI97_000209	781	18.5302	913	22.6358	968	18.9396	1444	22.4795	681	18.2302	1282	21.0852	681	18.4808	587	16.0514	460	8.31927	PGLS01000001.1	478150	480553	-	2319	gene-CJI97_000209	GO:0001501;GO:0003674;GO:0005488;GO:0005575;GO:0005622;GO:0005623;GO:0005737;GO:0005783;GO:0005798;GO:0005829;GO:0006810;GO:0006888;GO:0006900;GO:0006996;GO:0007275;GO:0008150;GO:0008270;GO:0009653;GO:0009790;GO:0009792;GO:0009887;GO:0009888;GO:0009987;GO:0012505;GO:0012506;GO:0012507;GO:0016020;GO:0016043;GO:0016050;GO:0016192;GO:0019898;GO:0022607;GO:0030117;GO:0030120;GO:0030127;GO:0030133;GO:…	K14006	-	-	sp|Q6FSK3|SC231_CANGA Protein transport protein SEC23-1 OS=Candida glabrata (strain ATCC 2001 / CBS 138 / JCM 3761 / NBRC 0622 / NRRL Y-65) OX=284593 GN=SEC231 PE=3 SV=1	XP_015876522.1 protein transport protein SEC23 [Ziziphus jujuba]	GO:0001501//skeletal system development;GO:0006810//transport;GO:0006888//endoplasmic reticulum to Golgi vesicle-mediated transport;GO:0006900//vesicle budding from membrane;GO:0006996//organelle organization;GO:0007275//multicellular organism development;GO:0008150//biological_process;GO:0009653//anatomical structure morphogenesis;GO:0009790//embryo development;GO:0009792//embryo development end…	GO:0005575//cellular_component;GO:0005622//intracellular anatomical structure;GO:0005623//obsolete cell;GO:0005737//cytoplasm;GO:0005783//endoplasmic reticulum;GO:0005798//Golgi-associated vesicle;GO:0005829//cytosol;GO:0012505//endomembrane system;GO:0012506//vesicle membrane;GO:0012507//ER to Golgi transport vesicle membrane;GO:0016020//membrane;GO:0019898//extrinsic component of membrane;GO:00…	GO:0003674//molecular_function;GO:0005488//binding;GO:0008270//zinc ion binding;GO:0043167//ion binding;GO:0043169//cation binding;GO:0046872//metal ion binding;GO:0046914//transition metal ion binding;	ko04141(Protein processing in endoplasmic reticulum)
gene-CJI97_000210	218	19.039	320	29.2035	421	30.3207	401	22.9786	192	18.9194	422	25.5483	166	16.5822	401	40.3627	278	18.5068	PGLS01000001.1	481231	481860	+	630	gene-CJI97_000210	-	-	-	-	sp|Q5AJF1|LOC1_CANAL 60S ribosomal subunit assembly/export protein LOC1 OS=Candida albicans (strain SC5314 / ATCC MYA-2876) OX=237561 GN=LOC1 PE=3 SV=1	-	-	-	-	-
gene-CJI97_000211	1089	67.0223	1069	68.7489	1342	68.1102	1569	63.3586	905	62.843	1442	61.5201	782	55.0483	798	56.6034	734	34.4339	PGLS01000001.1	481911	482804	-	894	gene-CJI97_000211	GO:0000003;GO:0000902;GO:0000904;GO:0003006;GO:0003674;GO:0003824;GO:0004842;GO:0005575;GO:0005622;GO:0005623;GO:0005737;GO:0006464;GO:0006807;GO:0007275;GO:0008150;GO:0008152;GO:0009507;GO:0009526;GO:0009536;GO:0009653;GO:0009791;GO:0009826;GO:0009888;GO:0009941;GO:0009987;GO:0010026;GO:0010154;GO:0016020;GO:0016043;GO:0016049;GO:0016567;GO:0016740;GO:0019538;GO:0019787;GO:0022412;GO:0022414;GO:…	K09650	-	-	sp|P53259|PCP1_YEAST Rhomboid protein 1, mitochondrial OS=Saccharomyces cerevisiae (strain ATCC 204508 / S288c) OX=559292 GN=PCP1 PE=1 SV=1	XP_023902643.1 uncharacterized protein LOC112014492 [Quercus suber]	GO:0000003//reproduction;GO:0000902//cell morphogenesis;GO:0000904//cell morphogenesis involved in differentiation;GO:0003006//developmental process involved in reproduction;GO:0006464//cellular protein modification process;GO:0006807//nitrogen compound metabolic process;GO:0007275//multicellular organism development;GO:0008150//biological_process;GO:0008152//metabolic process;GO:0009653//anatomi…	GO:0005575//cellular_component;GO:0005622//intracellular anatomical structure;GO:0005623//obsolete cell;GO:0005737//cytoplasm;GO:0009507//chloroplast;GO:0009526//plastid envelope;GO:0009536//plastid;GO:0009941//chloroplast envelope;GO:0016020//membrane;GO:0031090//organelle membrane;GO:0031967//organelle envelope;GO:0031969//chloroplast membrane;GO:0031975//envelope;GO:0042170//plastid membrane;G…	GO:0003674//molecular_function;GO:0003824//catalytic activity;GO:0004842//ubiquitin-protein transferase activity;GO:0016740//transferase activity;GO:0019787//ubiquitin-like protein transferase activity;GO:0140096//catalytic activity, acting on a protein;	-
gene-CJI97_000212	1795	304.823	1968	349.225	2591	362.844	2986	332.709	1885	361.171	3150	370.813	1116	216.767	1841	360.318	1642	212.548	PGLS01000001.1	484064	484387	+	324	gene-CJI97_000212	-	K02942	-	-	sp|Q9HFQ6|RLA3_CANAX 60S acidic ribosomal protein P1-B OS=Candida albicans OX=5476 GN=RPP1B PE=1 SV=1	KAF7846264.1 hypothetical protein BT93_L4752 [Corymbia citriodora subsp. variegata]	-	-	-	ko03010(Ribosome)
gene-CJI97_000213	10154	679.664	10333	722.737	11556	637.871	11296	496.104	5221	394.301	8501	394.446	5284	404.544	5357	413.263	9573	488.432	PGLS01000001.1	486448	487269	+	822	gene-CJI97_000213	-	-	-	-	-	-	-	-	-	-
gene-CJI97_000214	3489	328.151	3092	303.885	5950	461.486	6788	418.896	3982	422.563	6277	409.247	4158	447.305	4716	511.205	11099	795.712	PGLS01000001.1	488624	489208	-	585	gene-CJI97_000214	-	-	-	-	-	-	-	-	-	-
gene-CJI97_000215	0	0	1	0.798534	0	0	1	0.501404	0	0	0	0	0	0	0	0	1	0.582499	PGLS01000001.1	491820	491891	+	72	gene-CJI97_000215	-	-	-	-	-	-	-	-	-	-
gene-CJI97_000216	8865	176.725	8345	173.837	9370	154.038	11570	151.337	6603	148.518	11224	155.106	7350	167.592	6895	158.417	10437	158.597	PGLS01000001.1	492054	494813	+	2760	gene-CJI97_000216	GO:0003674;GO:0003824;GO:0003924;GO:0005488;GO:0005515;GO:0005575;GO:0005622;GO:0005623;GO:0005737;GO:0005777;GO:0008017;GO:0008092;GO:0015631;GO:0016462;GO:0016787;GO:0016817;GO:0016818;GO:0017111;GO:0042579;GO:0042802;GO:0043226;GO:0043227;GO:0043229;GO:0043231;GO:0044424;GO:0044444;GO:0044464	K17065	-	-	sp|P32266|MGM1_YEAST Dynamin-like GTPase MGM1, mitochondrial OS=Saccharomyces cerevisiae (strain ATCC 204508 / S288c) OX=559292 GN=MGM1 PE=1 SV=3	XP_023929644.1 protein msp1, mitochondrial-like [Quercus suber]	-	GO:0005575//cellular_component;GO:0005622//intracellular anatomical structure;GO:0005623//obsolete cell;GO:0005737//cytoplasm;GO:0005777//peroxisome;GO:0042579//microbody;GO:0043226//organelle;GO:0043227//membrane-bounded organelle;GO:0043229//intracellular organelle;GO:0043231//intracellular membrane-bounded organelle;GO:0044424//obsolete intracellular part;GO:0044444//obsolete cytoplasmic part;…	GO:0003674//molecular_function;GO:0003824//catalytic activity;GO:0003924//GTPase activity;GO:0005488//binding;GO:0005515//protein binding;GO:0008017//microtubule binding;GO:0008092//cytoskeletal protein binding;GO:0015631//tubulin binding;GO:0016462//pyrophosphatase activity;GO:0016787//hydrolase activity;GO:0016817//hydrolase activity, acting on acid anhydrides;GO:0016818//hydrolase activity, ac…	ko04139(Mitophagy - yeast)
gene-CJI97_000217	901	18.972	1138	25.0397	1490	25.8728	1912	26.4161	908	21.5721	1646	24.0259	870	20.9534	1044	25.336	1136	18.2334	PGLS01000001.1	494904	497516	-	2613	gene-CJI97_000217	-	K14552	-	-	sp|Q02931|UTP17_YEAST NET1-associated nuclear protein 1 OS=Saccharomyces cerevisiae (strain ATCC 204508 / S288c) OX=559292 GN=NAN1 PE=1 SV=1	KAB8338978.1 hypothetical protein FH972_021917 [Carpinus fangiana]	-	-	-	ko03008(Ribosome biogenesis in eukaryotes)
gene-CJI97_000218	1953	62.9503	2275	76.6255	2770	73.6281	3262	68.9875	1852	67.3525	2902	64.8416	1865	68.7575	1775	65.9389	1852	45.5025	PGLS01000001.1	498420	500126	-	1707	gene-CJI97_000218	GO:0003674;GO:0003824;GO:0004046;GO:0005488;GO:0005515;GO:0005575;GO:0005576;GO:0005615;GO:0016787;GO:0016810;GO:0016811;GO:0031982;GO:0042802;GO:0043226;GO:0043227;GO:0043230;GO:0044421;GO:0070062;GO:1903561	-	-	-	sp|P27614|CBPS_YEAST Carboxypeptidase S OS=Saccharomyces cerevisiae (strain ATCC 204508 / S288c) OX=559292 GN=CPS1 PE=1 SV=2	XP_023885935.1 carboxypeptidase S-like [Quercus suber]	-	GO:0005575//cellular_component;GO:0005576//extracellular region;GO:0005615//extracellular space;GO:0031982//vesicle;GO:0043226//organelle;GO:0043227//membrane-bounded organelle;GO:0043230//extracellular organelle;GO:0044421//obsolete extracellular region part;GO:0070062//extracellular exosome;GO:1903561//extracellular vesicle;	GO:0003674//molecular_function;GO:0003824//catalytic activity;GO:0004046//aminoacylase activity;GO:0005488//binding;GO:0005515//protein binding;GO:0016787//hydrolase activity;GO:0016810//hydrolase activity, acting on carbon-nitrogen (but not peptide) bonds;GO:0016811//hydrolase activity, acting on carbon-nitrogen (but not peptide) bonds, in linear amides;GO:0042802//identical protein binding;	-
gene-CJI97_000219	1229	59.7886	1494	75.9475	1825	73.2146	1875	59.8493	1022	56.0963	2051	69.166	1036	57.6464	1157	64.8706	933	34.5977	PGLS01000001.1	500622	501752	-	1131	gene-CJI97_000219	GO:0003674;GO:0003735;GO:0005198;GO:0005575;GO:0005622;GO:0005623;GO:0005737;GO:0008150;GO:0009507;GO:0009526;GO:0009532;GO:0009536;GO:0009570;GO:0009579;GO:0009719;GO:0009725;GO:0009735;GO:0009941;GO:0010033;GO:0031967;GO:0031975;GO:0042221;GO:0043226;GO:0043227;GO:0043229;GO:0043231;GO:0044422;GO:0044424;GO:0044434;GO:0044435;GO:0044444;GO:0044446;GO:0044464;GO:0050896	K02899	-	-	sp|Q6BIE4|RM02_DEBHA 54S ribosomal protein L2, mitochondrial OS=Debaryomyces hansenii (strain ATCC 36239 / CBS 767 / BCRC 21394 / JCM 1990 / NBRC 0083 / IGC 2968) OX=284592 GN=MRPL2 PE=3 SV=1	XP_023871272.1 uncharacterized protein LOC111983852 [Quercus suber]	GO:0008150//biological_process;GO:0009719//response to endogenous stimulus;GO:0009725//response to hormone;GO:0009735//response to cytokinin;GO:0010033//response to organic substance;GO:0042221//response to chemical;GO:0050896//response to stimulus;	GO:0005575//cellular_component;GO:0005622//intracellular anatomical structure;GO:0005623//obsolete cell;GO:0005737//cytoplasm;GO:0009507//chloroplast;GO:0009526//plastid envelope;GO:0009532//plastid stroma;GO:0009536//plastid;GO:0009570//chloroplast stroma;GO:0009579//thylakoid;GO:0009941//chloroplast envelope;GO:0031967//organelle envelope;GO:0031975//envelope;GO:0043226//organelle;GO:0043227//m…	GO:0003674//molecular_function;GO:0003735//structural constituent of ribosome;GO:0005198//structural molecule activity;	ko03010(Ribosome)
gene-CJI97_000220	5	3.87472	0	0	2	1.27811	2	1.01693	0	0	7	3.76036	3	2.65912	0	0	1	0.590704	PGLS01000001.1	502091	502161	-	71	gene-CJI97_000220	-	-	-	-	-	-	-	-	-	-
gene-CJI97_000221	8	6.11345	12	9.5824	4	2.52072	14	7.01965	7	6.03548	6	3.1784	10	8.74062	3	2.6422	2	1.165	PGLS01000001.1	502174	502245	-	72	gene-CJI97_000221	-	-	-	-	-	-	-	-	-	-
gene-CJI97_000222	3779	133.029	4289	157.769	4440	128.891	6480	149.671	2954	117.327	5531	134.969	3626	145.997	2729	110.719	3115	83.5847	PGLS01000001.1	503103	504665	+	1563	gene-CJI97_000222	-	-	-	-	sp|P46950|SNG1_YEAST Nitrosoguanidine resistance protein SNG1 OS=Saccharomyces cerevisiae (strain ATCC 204508 / S288c) OX=559292 GN=SNG1 PE=1 SV=1	XP_023881626.1 nitrosoguanidine resistance protein SNG1-like [Quercus suber]	-	-	-	-
gene-CJI97_000223	2952	336.278	3125	371.988	3492	328.038	5324	397.934	2925	375.945	4447	351.164	1775	231.274	1762	231.332	2086	181.132	PGLS01000001.1	506524	507006	+	483	gene-CJI97_000223	-	-	-	-	-	-	-	-	-	-
gene-CJI97_000224	4389	143.742	4427	151.505	5071	136.956	6390	137.313	3237	119.613	5451	123.753	3191	119.534	3034	114.52	2901	72.4213	PGLS01000001.1	507033	508712	-	1680	gene-CJI97_000224	-	K00995	-	-	sp|P25578|PGPS1_YEAST CDP-diacylglycerol--glycerol-3-phosphate 3-phosphatidyltransferase OS=Saccharomyces cerevisiae (strain ATCC 204508 / S288c) OX=559292 GN=PGS1 PE=1 SV=4	XP_023889278.1 CDP-diacylglycerol--glycerol-3-phosphate 3-phosphatidyltransferase-like [Quercus suber]	-	-	-	ko00564(Glycerophospholipid metabolism)
gene-CJI97_000225	1126	60.7389	1189	67.0204	1362	60.5863	1900	67.2471	1045	63.6007	1692	63.2688	946	58.3668	1067	66.3348	1025	42.1455	PGLS01000001.1	510094	511113	-	1020	gene-CJI97_000225	GO:0003674;GO:0003824;GO:0005575;GO:0005622;GO:0005623;GO:0005737;GO:0016462;GO:0016787;GO:0016817;GO:0016818;GO:0016887;GO:0017111;GO:0044424;GO:0044464	K19788	-	-	sp|P38746|YLF2_YEAST Obg-like ATPase homolog OS=Saccharomyces cerevisiae (strain ATCC 204508 / S288c) OX=559292 GN=YLF2 PE=1 SV=1	XP_023897251.1 obg-like ATPase 1 [Quercus suber]	-	GO:0005575//cellular_component;GO:0005622//intracellular anatomical structure;GO:0005623//obsolete cell;GO:0005737//cytoplasm;GO:0044424//obsolete intracellular part;GO:0044464//obsolete cell part;	GO:0003674//molecular_function;GO:0003824//catalytic activity;GO:0016462//pyrophosphatase activity;GO:0016787//hydrolase activity;GO:0016817//hydrolase activity, acting on acid anhydrides;GO:0016818//hydrolase activity, acting on acid anhydrides, in phosphorus-containing anhydrides;GO:0016887//ATP hydrolysis activity;GO:0017111//nucleoside-triphosphatase activity;	-
gene-CJI97_000226	555	38.703	559	40.7343	699	40.1973	955	43.6965	419	32.9673	753	36.4005	447	35.6538	534	42.9182	459	24.3985	PGLS01000001.1	512543	513331	+	789	gene-CJI97_000226	GO:0005575;GO:0005622;GO:0005623;GO:0005634;GO:0006325;GO:0006464;GO:0006473;GO:0006475;GO:0006807;GO:0006950;GO:0006970;GO:0006996;GO:0008150;GO:0008152;GO:0009628;GO:0009651;GO:0009987;GO:0016043;GO:0016569;GO:0016570;GO:0016573;GO:0018193;GO:0018205;GO:0018393;GO:0018394;GO:0019538;GO:0036211;GO:0043170;GO:0043226;GO:0043227;GO:0043229;GO:0043231;GO:0043412;GO:0043543;GO:0043966;GO:0043967;GO:…	K11364	-	-	sp|P25554|SGF29_YEAST SAGA-associated factor 29 OS=Saccharomyces cerevisiae (strain ATCC 204508 / S288c) OX=559292 GN=SGF29 PE=1 SV=2	KAB8346278.1 hypothetical protein FH972_023322 [Carpinus fangiana]	GO:0006325//chromatin organization;GO:0006464//cellular protein modification process;GO:0006473//protein acetylation;GO:0006475//internal protein amino acid acetylation;GO:0006807//nitrogen compound metabolic process;GO:0006950//response to stress;GO:0006970//response to osmotic stress;GO:0006996//organelle organization;GO:0008150//biological_process;GO:0008152//metabolic process;GO:0009628//resp…	GO:0005575//cellular_component;GO:0005622//intracellular anatomical structure;GO:0005623//obsolete cell;GO:0005634//nucleus;GO:0043226//organelle;GO:0043227//membrane-bounded organelle;GO:0043229//intracellular organelle;GO:0043231//intracellular membrane-bounded organelle;GO:0044424//obsolete intracellular part;GO:0044464//obsolete cell part;	-	-
gene-CJI97_000227	2561	112.368	2862	131.219	3908	141.402	4759	137.006	2836	140.396	4700	142.952	2446	122.753	2674	135.22	3147	105.251	PGLS01000001.1	513810	515291	+	1254	gene-CJI97_000227	GO:0003674;GO:0003676;GO:0003723;GO:0003729;GO:0003743;GO:0005488;GO:0005575;GO:0005622;GO:0005623;GO:0005737;GO:0005829;GO:0006412;GO:0006413;GO:0006417;GO:0006446;GO:0006518;GO:0006807;GO:0006950;GO:0006970;GO:0008135;GO:0008150;GO:0008152;GO:0009058;GO:0009059;GO:0009628;GO:0009651;GO:0009889;GO:0009894;GO:0009987;GO:0010035;GO:0010038;GO:0010467;GO:0010468;GO:0010556;GO:0010608;GO:0019219;GO:…	-	-	-	sp|P38922|HRB1_YEAST Protein HRB1 OS=Saccharomyces cerevisiae (strain ATCC 204508 / S288c) OX=559292 GN=HRB1 PE=1 SV=2	XP_023926283.1 uncharacterized RNA-binding protein C328.05-like [Quercus suber]	GO:0006412//translation;GO:0006413//translational initiation;GO:0006417//regulation of translation;GO:0006446//regulation of translational initiation;GO:0006518//peptide metabolic process;GO:0006807//nitrogen compound metabolic process;GO:0006950//response to stress;GO:0006970//response to osmotic stress;GO:0008150//biological_process;GO:0008152//metabolic process;GO:0009058//biosynthetic process…	GO:0005575//cellular_component;GO:0005622//intracellular anatomical structure;GO:0005623//obsolete cell;GO:0005737//cytoplasm;GO:0005829//cytosol;GO:0044424//obsolete intracellular part;GO:0044444//obsolete cytoplasmic part;GO:0044464//obsolete cell part;	GO:0003674//molecular_function;GO:0003676//nucleic acid binding;GO:0003723//RNA binding;GO:0003729//mRNA binding;GO:0003743//translation initiation factor activity;GO:0005488//binding;GO:0008135//translation factor activity, RNA binding;GO:0097159//organic cyclic compound binding;GO:1901363//heterocyclic compound binding;	-
gene-CJI97_000228	428	54.5116	457	60.8216	644	67.6393	653	54.5695	371	53.3134	615	54.2976	337	49.0932	480	70.4587	730	70.8708	PGLS01000001.1	515408	515839	+	432	gene-CJI97_000228	-	-	-	-	sp|Q8J0N0|YCB2_SACPA UPF0357 protein YCL012C OS=Saccharomyces paradoxus OX=27291 GN=YCL012C PE=3 SV=1	KAB8349655.1 hypothetical protein FH972_023674 [Carpinus fangiana]	-	-	-	-
gene-CJI97_000229	493	6.87589	485	7.06839	1038	11.9384	889	8.13533	543	8.54474	1112	10.751	425	6.7798	447	7.18518	535	5.68767	PGLS01000001.1	516817	520761	+	3945	gene-CJI97_000229	-	-	-	-	sp|Q6BIF0|BUD3_DEBHA Bud site selection protein 3 OS=Debaryomyces hansenii (strain ATCC 36239 / CBS 767 / BCRC 21394 / JCM 1990 / NBRC 0083 / IGC 2968) OX=284592 GN=BUD3 PE=3 SV=2	-	-	-	-	-
gene-CJI97_000230	416	20.6764	405	21.0345	779	31.9291	569	18.556	354	19.8519	629	21.6717	409	23.2515	551	31.5632	951	36.0297	PGLS01000001.1	520853	521959	-	1107	gene-CJI97_000230	-	K00052	-	-	sp|O94114|LEU3_PICST 3-isopropylmalate dehydrogenase OS=Scheffersomyces stipitis (strain ATCC 58785 / CBS 6054 / NBRC 10063 / NRRL Y-11545) OX=322104 GN=LEU2 PE=3 SV=3	XP_023909935.1 uncharacterized protein LOC112021609 [Quercus suber]	-	-	-	ko00660(C5-Branched dibasic acid metabolism);ko00290(Valine, leucine and isoleucine biosynthesis)
gene-CJI97_000231	8217	322.014	7131	292.018	11048	357.037	12053	309.919	7354	325.164	11867	322.376	5917	265.222	6840	308.934	9380	280.197	PGLS01000001.1	522232	523635	-	1404	gene-CJI97_000231	-	K04487	-	-	sp|P87185|NFS1_CANAL Cysteine desulfurase, mitochondrial OS=Candida albicans (strain SC5314 / ATCC MYA-2876) OX=237561 GN=NFS1 PE=2 SV=1	XP_023902388.1 cysteine desulfurase, mitochondrial-like [Quercus suber]	-	-	-	ko04122(Sulfur relay system);ko00730(Thiamine metabolism)
gene-CJI97_000232	648	42.5969	683	46.916	763	41.3615	964	41.5788	516	38.271	868	39.5534	474	35.6392	419	31.7443	385	19.2914	PGLS01000001.1	524070	524955	-	837	gene-CJI97_000232	GO:0000095;GO:0003674;GO:0005215;GO:0005575;GO:0005622;GO:0005623;GO:0005737;GO:0005739;GO:0005740;GO:0005743;GO:0006810;GO:0006839;GO:0006855;GO:0008150;GO:0015238;GO:0015805;GO:0015893;GO:0016020;GO:0016021;GO:0019866;GO:0022857;GO:0031090;GO:0031224;GO:0031966;GO:0031967;GO:0031975;GO:0042221;GO:0042493;GO:0043226;GO:0043227;GO:0043229;GO:0043231;GO:0044422;GO:0044424;GO:0044425;GO:0044429;GO:…	K15111	-	-	sp|O60029|PET8_ASHGO Putative mitochondrial carrier protein PET8 OS=Ashbya gossypii (strain ATCC 10895 / CBS 109.51 / FGSC 9923 / NRRL Y-1056) OX=284811 GN=PET8 PE=3 SV=1	XP_023883019.1 putative mitochondrial carrier protein PET8 [Quercus suber]	GO:0006810//transport;GO:0006839//mitochondrial transport;GO:0006855//xenobiotic transmembrane transport;GO:0008150//biological_process;GO:0015805//S-adenosyl-L-methionine transport;GO:0042221//response to chemical;GO:0050896//response to stimulus;GO:0051179//localization;GO:0051181//obsolete cofactor transport;GO:0051182//obsolete coenzyme transport;GO:0051234//establishment of localization;GO:0…	GO:0005575//cellular_component;GO:0005622//intracellular anatomical structure;GO:0005623//obsolete cell;GO:0005737//cytoplasm;GO:0005739//mitochondrion;GO:0005740//mitochondrial envelope;GO:0005743//mitochondrial inner membrane;GO:0016020//membrane;GO:0016021//integral component of membrane;GO:0019866//organelle inner membrane;GO:0031090//organelle membrane;GO:0031224//intrinsic component of memb…	GO:0000095//S-adenosyl-L-methionine transmembrane transporter activity;GO:0003674//molecular_function;GO:0005215//transporter activity;GO:0022857//transmembrane transporter activity;GO:0051184//obsolete cofactor transmembrane transporter activity;GO:0051185//obsolete coenzyme transmembrane transporter activity;GO:1901682//sulfur compound transmembrane transporter activity;	-
gene-CJI97_000233	317	16.3312	311	16.7423	321	13.6374	556	18.7942	253	14.706	511	18.249	263	15.4974	217	12.8844	243	9.54252	PGLS01000001.1	525120	526187	-	1068	gene-CJI97_000233	-	-	-	-	sp|P25559|DCC1_YEAST Sister chromatid cohesion protein DCC1 OS=Saccharomyces cerevisiae (strain ATCC 204508 / S288c) OX=559292 GN=DCC1 PE=1 SV=2	XP_023899638.1 sister chromatid cohesion protein DCC1-like [Quercus suber]	-	-	-	-
gene-CJI97_000234	839	57.6313	849	60.9398	1319	74.7153	1401	63.1431	868	67.2718	1569	74.7102	683	53.6615	869	68.7962	960	50.2651	PGLS01000001.1	526618	527418	-	801	gene-CJI97_000234	GO:0000463;GO:0000470;GO:0002181;GO:0003674;GO:0003676;GO:0003723;GO:0003729;GO:0003735;GO:0005198;GO:0005488;GO:0005575;GO:0005618;GO:0005622;GO:0005623;GO:0005737;GO:0005773;GO:0005774;GO:0005829;GO:0005840;GO:0005844;GO:0005886;GO:0006139;GO:0006364;GO:0006396;GO:0006412;GO:0006518;GO:0006725;GO:0006807;GO:0008150;GO:0008152;GO:0009058;GO:0009059;GO:0009507;GO:0009536;GO:0009987;GO:0010467;GO:…	K02937	-	-	sp|Q6BIF5|RLP7_DEBHA Ribosome biogenesis protein RLP7 OS=Debaryomyces hansenii (strain ATCC 36239 / CBS 767 / BCRC 21394 / JCM 1990 / NBRC 0083 / IGC 2968) OX=284592 GN=RLP7 PE=3 SV=2	KAG0585462.1 hypothetical protein KC19_2G013400 [Ceratodon purpureus]	GO:0000463//maturation of LSU-rRNA from tricistronic rRNA transcript (SSU-rRNA, 5.8S rRNA, LSU-rRNA);GO:0000470//maturation of LSU-rRNA;GO:0002181//cytoplasmic translation;GO:0006139//nucleobase-containing compound metabolic process;GO:0006364//rRNA processing;GO:0006396//RNA processing;GO:0006412//translation;GO:0006518//peptide metabolic process;GO:0006725//cellular aromatic compound metabolic …	GO:0005575//cellular_component;GO:0005618//cell wall;GO:0005622//intracellular anatomical structure;GO:0005623//obsolete cell;GO:0005737//cytoplasm;GO:0005773//vacuole;GO:0005774//vacuolar membrane;GO:0005829//cytosol;GO:0005840//ribosome;GO:0005844//polysome;GO:0005886//plasma membrane;GO:0009507//chloroplast;GO:0009536//plastid;GO:0015934//large ribosomal subunit;GO:0016020//membrane;GO:0022625…	GO:0003674//molecular_function;GO:0003676//nucleic acid binding;GO:0003723//RNA binding;GO:0003729//mRNA binding;GO:0003735//structural constituent of ribosome;GO:0005198//structural molecule activity;GO:0005488//binding;GO:0097159//organic cyclic compound binding;GO:1901363//heterocyclic compound binding;	ko03010(Ribosome)
gene-CJI97_000235	1437	34.5414	1391	34.9387	1487	29.4756	2429	38.3091	1342	36.3959	2275	37.9075	952	26.1738	753	20.8606	1158	21.2173	PGLS01000001.1	529215	531503	+	2289	gene-CJI97_000235	-	-	-	-	sp|Q59V88|RFX1_CANAL Transcriptional regulator RFX1 OS=Candida albicans (strain SC5314 / ATCC MYA-2876) OX=237561 GN=RFX1 PE=2 SV=2	XP_023889242.1 protein sak1-like [Quercus suber]	-	-	-	-
gene-CJI97_000236	304	16.9467	304	17.7085	272	12.504	490	17.9225	233	14.655	413	15.9596	249	15.8766	238	15.291	189	8.03106	PGLS01000001.1	533383	534369	-	987	gene-CJI97_000236	GO:0001932;GO:0001934;GO:0005575;GO:0005622;GO:0005623;GO:0005737;GO:0005773;GO:0005776;GO:0006935;GO:0006950;GO:0007154;GO:0007165;GO:0007190;GO:0008064;GO:0008150;GO:0009267;GO:0009605;GO:0009893;GO:0009987;GO:0009991;GO:0010562;GO:0010604;GO:0010638;GO:0016043;GO:0019220;GO:0019222;GO:0023052;GO:0030100;GO:0030587;GO:0030832;GO:0030833;GO:0030838;GO:0031152;GO:0031252;GO:0031323;GO:0031325;GO:…	K08266	-	-	sp|O74184|WAT1_SCHPO Target of rapamycin complex subunit wat1 OS=Schizosaccharomyces pombe (strain 972 / ATCC 24843) OX=284812 GN=pop3 PE=1 SV=1	XP_023899328.1 target of rapamycin complex subunit LST8-like [Quercus suber]	GO:0001932//regulation of protein phosphorylation;GO:0001934//positive regulation of protein phosphorylation;GO:0006935//chemotaxis;GO:0006950//response to stress;GO:0007154//cell communication;GO:0007165//signal transduction;GO:0007190//activation of adenylate cyclase activity;GO:0008064//regulation of actin polymerization or depolymerization;GO:0008150//biological_process;GO:0009267//cellular r…	GO:0005575//cellular_component;GO:0005622//intracellular anatomical structure;GO:0005623//obsolete cell;GO:0005737//cytoplasm;GO:0005773//vacuole;GO:0005776//autophagosome;GO:0031252//cell leading edge;GO:0031931//TORC1 complex;GO:0031932//TORC2 complex;GO:0032991//protein-containing complex;GO:0038201//TOR complex;GO:0043226//organelle;GO:0043227//membrane-bounded organelle;GO:0043229//intracell…	-	ko04138(Autophagy - yeast);ko04136(Autophagy - other)
gene-CJI97_000237	3220	174.206	3005	169.883	3571	159.318	5292	187.853	2876	175.555	4453	167.002	2598	160.766	2380	148.4	3108	128.17	PGLS01000001.1	534659	535675	-	1017	gene-CJI97_000237	GO:0000226;GO:0001578;GO:0005575;GO:0005622;GO:0005623;GO:0005737;GO:0005856;GO:0005929;GO:0005930;GO:0006996;GO:0007010;GO:0007017;GO:0008150;GO:0009987;GO:0016043;GO:0022607;GO:0030030;GO:0030031;GO:0031514;GO:0032838;GO:0035082;GO:0036126;GO:0042995;GO:0043226;GO:0043228;GO:0043229;GO:0043232;GO:0044085;GO:0044422;GO:0044424;GO:0044430;GO:0044441;GO:0044444;GO:0044446;GO:0044463;GO:0044464;GO:…	K09510	-	-	sp|P25294|SIS1_YEAST Protein SIS1 OS=Saccharomyces cerevisiae (strain ATCC 204508 / S288c) OX=559292 GN=SIS1 PE=1 SV=1	KAB8416340.1 hypothetical protein FH972_024860 [Carpinus fangiana]	GO:0000226//microtubule cytoskeleton organization;GO:0001578//microtubule bundle formation;GO:0006996//organelle organization;GO:0007010//cytoskeleton organization;GO:0007017//microtubule-based process;GO:0008150//biological_process;GO:0009987//cellular process;GO:0016043//cellular component organization;GO:0022607//cellular component assembly;GO:0030030//cell projection organization;GO:0030031//…	GO:0005575//cellular_component;GO:0005622//intracellular anatomical structure;GO:0005623//obsolete cell;GO:0005737//cytoplasm;GO:0005856//cytoskeleton;GO:0005929//cilium;GO:0005930//axoneme;GO:0031514//motile cilium;GO:0032838//plasma membrane bounded cell projection cytoplasm;GO:0036126//sperm flagellum;GO:0042995//cell projection;GO:0043226//organelle;GO:0043228//non-membrane-bounded organelle;…	-	-
gene-CJI97_000238	933	30.1791	943	31.8737	1065	28.4081	1408	29.8826	787	28.7221	1245	27.9161	674	24.9362	637	23.7472	940	23.1767	PGLS01000001.1	536006	537706	-	1701	gene-CJI97_000238	-	-	-	-	sp|Q5AKZ2|GUP1_CANAL Membrane-bound O-acyltransferase GUP1 OS=Candida albicans (strain SC5314 / ATCC MYA-2876) OX=237561 GN=GUP1 PE=3 SV=1	XP_023889364.1 LOW QUALITY PROTEIN: glycerol uptake protein 1-like [Quercus suber]	-	-	-	-
gene-CJI97_000239	1819	218.046	1574	197.159	2465	243.67	4551	357.943	2905	392.898	4395	365.204	2472	338.93	2924	403.963	3217	293.945	PGLS01000001.1	538549	539007	+	459	gene-CJI97_000239	GO:0003674;GO:0003824;GO:0005575;GO:0005622;GO:0005623;GO:0005737;GO:0005777;GO:0006139;GO:0006163;GO:0006725;GO:0006753;GO:0006790;GO:0006793;GO:0006796;GO:0006807;GO:0008150;GO:0008152;GO:0009117;GO:0009150;GO:0009259;GO:0009987;GO:0016787;GO:0016817;GO:0016819;GO:0019637;GO:0019693;GO:0034641;GO:0042579;GO:0043226;GO:0043227;GO:0043229;GO:0043231;GO:0044237;GO:0044238;GO:0044281;GO:0044424;GO:…	-	-	-	sp|Q59WG0|HNT1_CANAL Adenosine 5&apos;-monophosphoramidase HNT1 OS=Candida albicans (strain SC5314 / ATCC MYA-2876) OX=237561 GN=HNT1 PE=1 SV=1	XP_023889337.1 hit family protein 1-like [Quercus suber]	GO:0006139//nucleobase-containing compound metabolic process;GO:0006163//purine nucleotide metabolic process;GO:0006725//cellular aromatic compound metabolic process;GO:0006753//nucleoside phosphate metabolic process;GO:0006790//sulfur compound metabolic process;GO:0006793//phosphorus metabolic process;GO:0006796//phosphate-containing compound metabolic process;GO:0006807//nitrogen compound metab…	GO:0005575//cellular_component;GO:0005622//intracellular anatomical structure;GO:0005623//obsolete cell;GO:0005737//cytoplasm;GO:0005777//peroxisome;GO:0042579//microbody;GO:0043226//organelle;GO:0043227//membrane-bounded organelle;GO:0043229//intracellular organelle;GO:0043231//intracellular membrane-bounded organelle;GO:0044424//obsolete intracellular part;GO:0044444//obsolete cytoplasmic part;…	GO:0003674//molecular_function;GO:0003824//catalytic activity;GO:0016787//hydrolase activity;GO:0016817//hydrolase activity, acting on acid anhydrides;GO:0016819//hydrolase activity, acting on acid anhydrides, in sulfonyl-containing anhydrides;GO:0047627//adenylylsulfatase activity;	-
gene-CJI97_000240	604	52.7503	571	52.11	682	49.118	1000	57.3033	607	59.8128	964	58.3614	489	48.8476	531	53.4479	662	44.0702	PGLS01000001.1	539565	540194	+	630	gene-CJI97_000240	-	-	-	-	sp|P38166|SFT2_YEAST Protein transport protein SFT2 OS=Saccharomyces cerevisiae (strain ATCC 204508 / S288c) OX=559292 GN=SFT2 PE=1 SV=1	XP_023881062.1 protein transport protein SFT2-like [Quercus suber]	-	-	-	-
gene-CJI97_000241	1602	78.7701	1561	80.2045	1622	65.7685	2992	96.5276	1755	97.3628	2678	91.2788	1345	75.6427	1077	61.0327	1141	42.7645	PGLS01000001.1	540255	541373	-	1119	gene-CJI97_000241	-	-	-	-	-	-	-	-	-	-
gene-CJI97_000242	1039	47.0509	1039	49.166	1031	38.5017	1910	56.7515	927	47.3641	1528	47.9663	973	50.3978	707	36.8995	744	25.6817	PGLS01000001.1	541667	542928	+	1215	gene-CJI97_000242	-	-	-	-	-	-	-	-	-	-
gene-CJI97_000243	968	40.2573	1004	43.6314	1034	35.4616	1788	48.7897	870	40.823	1432	41.2831	821	39.0533	772	37.0028	710	22.5075	PGLS01000001.1	543274	544596	-	1323	gene-CJI97_000243	-	K11996	-	-	sp|Q6BHZ2|UBA4_DEBHA Adenylyltransferase and sulfurtransferase UBA4 OS=Debaryomyces hansenii (strain ATCC 36239 / CBS 767 / BCRC 21394 / JCM 1990 / NBRC 0083 / IGC 2968) OX=284592 GN=UBA4 PE=3 SV=1	XP_011401037.1 Adenylyltransferase and sulfurtransferase MOCS3 [Auxenochlorella protothecoides]	-	-	-	ko04122(Sulfur relay system)
gene-CJI97_000244	988	84.6741	1090	97.6151	1417	100.146	1695	95.3136	1043	100.855	1717	102.006	1020	99.9862	1108	109.441	1384	90.4126	PGLS01000001.1	544756	545397	-	642	gene-CJI97_000244	-	-	-	-	sp|P38819|ERP5_YEAST Protein ERP5 OS=Saccharomyces cerevisiae (strain ATCC 204508 / S288c) OX=559292 GN=ERP5 PE=1 SV=1	XP_023907857.1 uncharacterized membrane protein C16E9.09c-like [Quercus suber]	-	-	-	-
gene-CJI97_000245	535	15.7751	535	16.4842	654	15.9024	671	12.9817	355	11.8103	612	12.5092	312	10.5225	356	12.098	394	8.85549	PGLS01000001.1	547074	548939	+	1866	gene-CJI97_000245	-	-	-	-	sp|Q07379|YD057_YEAST Putative uncharacterized protein YDL057W OS=Saccharomyces cerevisiae (strain ATCC 204508 / S288c) OX=559292 GN=YDL057W PE=4 SV=1	XP_023915361.1 uncharacterized protein LOC112026925 [Quercus suber]	-	-	-	-
gene-CJI97_000246	1299	34.7797	1502	42.0227	1968	43.4521	2351	41.301	1259	38.0329	2487	46.1587	1401	42.9043	1562	48.1999	1874	38.246	PGLS01000001.1	548985	551039	-	2055	gene-CJI97_000246	GO:0003674;GO:0003676;GO:0003723;GO:0005488;GO:0006139;GO:0006364;GO:0006396;GO:0006725;GO:0006807;GO:0008150;GO:0008152;GO:0009987;GO:0010467;GO:0016070;GO:0016072;GO:0022613;GO:0034470;GO:0034641;GO:0034660;GO:0042254;GO:0043170;GO:0044085;GO:0044237;GO:0044238;GO:0046483;GO:0071704;GO:0071840;GO:0090304;GO:0097159;GO:1901360;GO:1901363	-	-	-	sp|Q06344|ESF1_YEAST Pre-rRNA-processing protein ESF1 OS=Saccharomyces cerevisiae (strain ATCC 204508 / S288c) OX=559292 GN=ESF1 PE=1 SV=1	XP_023909032.1 pre-rRNA-processing protein ESF1-like [Quercus suber]	GO:0006139//nucleobase-containing compound metabolic process;GO:0006364//rRNA processing;GO:0006396//RNA processing;GO:0006725//cellular aromatic compound metabolic process;GO:0006807//nitrogen compound metabolic process;GO:0008150//biological_process;GO:0008152//metabolic process;GO:0009987//cellular process;GO:0010467//gene expression;GO:0016070//RNA metabolic process;GO:0016072//rRNA metabolic…	-	GO:0003674//molecular_function;GO:0003676//nucleic acid binding;GO:0003723//RNA binding;GO:0005488//binding;GO:0097159//organic cyclic compound binding;GO:1901363//heterocyclic compound binding;	-
gene-CJI97_000247	2438	68.8964	2199	64.9359	2848	66.3699	4342	80.5089	2554	81.4331	4040	79.1416	2354	76.0879	2444	79.5998	6775	145.939	PGLS01000001.1	551185	553131	-	1947	gene-CJI97_000247	-	-	-	-	sp|Q6BHX4|RTC5_DEBHA Restriction of telomere capping protein 5 OS=Debaryomyces hansenii (strain ATCC 36239 / CBS 767 / BCRC 21394 / JCM 1990 / NBRC 0083 / IGC 2968) OX=284592 GN=RTC5 PE=3 SV=2	-	-	-	-	-
gene-CJI97_000248	754	57.3802	842	66.9575	900	56.4809	1416	70.7042	708	60.7912	1311	69.1598	731	63.6288	722	63.3251	814	47.2187	PGLS01000001.1	553536	554328	-	723	gene-CJI97_000248	-	-	-	-	sp|Q06346|KEI1_YEAST Inositol phosphorylceramide synthase regulatory subunit KEI1 OS=Saccharomyces cerevisiae (strain ATCC 204508 / S288c) OX=559292 GN=KEI1 PE=1 SV=2	-	-	-	-	-
gene-CJI97_000249	850	34.2622	971	40.899	1239	41.1847	1592	42.1047	942	42.8415	1561	43.6174	831	38.3127	717	33.3091	1121	34.443	PGLS01000001.1	554475	555839	+	1365	gene-CJI97_000249	-	K07178	-	-	sp|Q12196|RIO1_YEAST Serine/threonine-protein kinase RIO1 OS=Saccharomyces cerevisiae (strain ATCC 204508 / S288c) OX=559292 GN=RIO1 PE=1 SV=1	XP_023915354.1 serine/threonine-protein kinase RIO1-like [Quercus suber]	-	-	-	ko03008(Ribosome biogenesis in eukaryotes)
gene-CJI97_000250	89	3.73522	89	3.90313	119	4.11852	188	5.17697	76	3.59879	167	4.85851	112	5.37638	89	4.30491	86	2.75121	PGLS01000001.1	556014	557324	+	1311	gene-CJI97_000250	-	-	-	-	-	-	-	-	-	-
gene-CJI97_000251	1848	68.4706	1965	76.0785	2224	67.9525	3230	78.5229	1337	55.8922	2562	65.8025	1740	73.7391	1665	71.0992	1838	51.9095	PGLS01000001.1	557936	559420	+	1485	gene-CJI97_000251	-	-	-	-	sp|P38165|RTG3_YEAST Retrograde regulation protein 3 OS=Saccharomyces cerevisiae (strain ATCC 204508 / S288c) OX=559292 GN=RTG3 PE=1 SV=2	-	-	-	-	-
gene-CJI97_000252	2350	93.0882	2714	112.34	3259	106.458	4406	114.515	2312	103.331	3974	109.123	2259	102.35	2441	111.44	2576	77.7806	PGLS01000001.1	559584	560972	+	1389	gene-CJI97_000252	GO:0003674;GO:0003824;GO:0004177;GO:0005488;GO:0005515;GO:0005575;GO:0005622;GO:0005623;GO:0005737;GO:0005829;GO:0006508;GO:0006518;GO:0006807;GO:0008150;GO:0008152;GO:0008233;GO:0008235;GO:0008237;GO:0008238;GO:0009987;GO:0016787;GO:0019538;GO:0034641;GO:0042802;GO:0043170;GO:0043603;GO:0044237;GO:0044238;GO:0044424;GO:0044444;GO:0044464;GO:0070006;GO:0070011;GO:0071704;GO:0140096;GO:1901564	-	-	-	sp|P38821|DNPEP_YEAST Aspartyl aminopeptidase 4 OS=Saccharomyces cerevisiae (strain ATCC 204508 / S288c) OX=559292 GN=APE4 PE=1 SV=1	KAF7846567.1 hypothetical protein BT93_L4144 [Corymbia citriodora subsp. variegata]	GO:0006508//proteolysis;GO:0006518//peptide metabolic process;GO:0006807//nitrogen compound metabolic process;GO:0008150//biological_process;GO:0008152//metabolic process;GO:0009987//cellular process;GO:0019538//protein metabolic process;GO:0034641//cellular nitrogen compound metabolic process;GO:0043170//macromolecule metabolic process;GO:0043603//cellular amide metabolic process;GO:0044237//cel…	GO:0005575//cellular_component;GO:0005622//intracellular anatomical structure;GO:0005623//obsolete cell;GO:0005737//cytoplasm;GO:0005829//cytosol;GO:0044424//obsolete intracellular part;GO:0044444//obsolete cytoplasmic part;GO:0044464//obsolete cell part;	GO:0003674//molecular_function;GO:0003824//catalytic activity;GO:0004177//aminopeptidase activity;GO:0005488//binding;GO:0005515//protein binding;GO:0008233//peptidase activity;GO:0008235//metalloexopeptidase activity;GO:0008237//metallopeptidase activity;GO:0008238//exopeptidase activity;GO:0016787//hydrolase activity;GO:0042802//identical protein binding;GO:0070006//metalloaminopeptidase activi…	-
gene-CJI97_000253	1148	68.1383	1113	69.0305	1294	63.3362	2225	86.6504	1168	78.2184	1972	81.1366	1080	73.3194	1009	69.0221	1160	52.4815	PGLS01000001.1	561195	562121	+	927	gene-CJI97_000253	-	-	-	-	sp|Q6BHZ8|BIG1_DEBHA Protein BIG1 OS=Debaryomyces hansenii (strain ATCC 36239 / CBS 767 / BCRC 21394 / JCM 1990 / NBRC 0083 / IGC 2968) OX=284592 GN=BIG1 PE=3 SV=2	-	-	-	-	-
gene-CJI97_000254	7712	308.15	6711	280.207	9959	328.155	15022	393.835	9285	418.595	14374	398.138	8325	380.474	8882	409.029	19318	588.378	PGLS01000001.1	562966	564342	+	1377	gene-CJI97_000254	GO:0003674;GO:0003824;GO:0005575;GO:0005622;GO:0005623;GO:0005737;GO:0005768;GO:0005770;GO:0006810;GO:0008150;GO:0008152;GO:0012505;GO:0016192;GO:0016197;GO:0016482;GO:0016491;GO:0031410;GO:0031982;GO:0042147;GO:0043226;GO:0043227;GO:0043229;GO:0044424;GO:0044444;GO:0044464;GO:0046907;GO:0051179;GO:0051234;GO:0051641;GO:0051649;GO:0055114;GO:0097708	-	-	-	sp|P38758|TDA3_YEAST Putative oxidoreductase TDA3 OS=Saccharomyces cerevisiae (strain ATCC 204508 / S288c) OX=559292 GN=TDA3 PE=1 SV=2	XP_023907020.1 putative oxidoreductase TDA3 [Quercus suber]	GO:0006810//transport;GO:0008150//biological_process;GO:0008152//metabolic process;GO:0016192//vesicle-mediated transport;GO:0016197//endosomal transport;GO:0016482//cytosolic transport;GO:0042147//retrograde transport, endosome to Golgi;GO:0046907//intracellular transport;GO:0051179//localization;GO:0051234//establishment of localization;GO:0051641//cellular localization;GO:0051649//establishmen…	GO:0005575//cellular_component;GO:0005622//intracellular anatomical structure;GO:0005623//obsolete cell;GO:0005737//cytoplasm;GO:0005768//endosome;GO:0005770//late endosome;GO:0012505//endomembrane system;GO:0031410//cytoplasmic vesicle;GO:0031982//vesicle;GO:0043226//organelle;GO:0043227//membrane-bounded organelle;GO:0043229//intracellular organelle;GO:0044424//obsolete intracellular part;GO:00…	GO:0003674//molecular_function;GO:0003824//catalytic activity;GO:0016491//oxidoreductase activity;	-
gene-CJI97_000255	1368	181.809	1659	230.394	2445	267.964	2174	189.574	1635	245.168	2801	258.049	1190	180.893	1501	229.91	1751	177.384	PGLS01000001.1	564428	565096	-	414	gene-CJI97_000255	-	K02962	-	-	sp|P14127|RS17B_YEAST 40S ribosomal protein S17-B OS=Saccharomyces cerevisiae (strain ATCC 204508 / S288c) OX=559292 GN=RPS17B PE=1 SV=1	XP_023897540.1 40S ribosomal protein S17-like [Quercus suber]	-	-	-	ko03010(Ribosome)
gene-CJI97_000256	626	25.9752	642	27.8367	787	26.9295	1196	32.5618	614	28.7456	1002	28.8213	531	25.2015	554	26.4937	496	15.6879	PGLS01000001.1	566204	567529	+	1326	gene-CJI97_000256	-	K11314	-	-	sp|Q59WH0|ADA2_CANAL Transcriptional adapter 2 OS=Candida albicans (strain SC5314 / ATCC MYA-2876) OX=237561 GN=ADA2 PE=3 SV=2	XP_023870749.1 transcriptional adapter 2-like [Quercus suber]	-	-	-	-
gene-CJI97_000257	864	55.9931	956	64.7405	1140	60.9248	1655	70.3737	825	60.3243	1475	66.2634	781	57.892	896	66.9233	1143	56.4633	PGLS01000001.1	567716	568564	+	849	gene-CJI97_000257	-	-	-	-	-	KAB8349774.1 hypothetical protein FH972_023788 [Carpinus fangiana]	-	-	-	-
gene-CJI97_000258	372	15.978	452	20.2869	584	20.6853	740	20.8546	327	15.8469	594	17.6859	330	16.2121	400	19.801	449	14.7003	PGLS01000001.1	568619	569899	-	1281	gene-CJI97_000258	GO:0000462;GO:0003674;GO:0003676;GO:0003723;GO:0005488;GO:0005575;GO:0005622;GO:0005623;GO:0005634;GO:0005654;GO:0005730;GO:0006139;GO:0006364;GO:0006396;GO:0006725;GO:0006807;GO:0008150;GO:0008152;GO:0009987;GO:0010467;GO:0016070;GO:0016072;GO:0022613;GO:0030490;GO:0030515;GO:0030684;GO:0030686;GO:0031974;GO:0031981;GO:0032040;GO:0032991;GO:0034388;GO:0034470;GO:0034641;GO:0034660;GO:0042254;GO:…	-	-	-	sp|Q02354|UTP6_YEAST U3 small nucleolar RNA-associated protein 6 OS=Saccharomyces cerevisiae (strain ATCC 204508 / S288c) OX=559292 GN=UTP6 PE=1 SV=2	XP_023928843.1 U3 small nucleolar RNA-associated protein 6-like [Quercus suber]	GO:0000462//maturation of SSU-rRNA from tricistronic rRNA transcript (SSU-rRNA, 5.8S rRNA, LSU-rRNA);GO:0006139//nucleobase-containing compound metabolic process;GO:0006364//rRNA processing;GO:0006396//RNA processing;GO:0006725//cellular aromatic compound metabolic process;GO:0006807//nitrogen compound metabolic process;GO:0008150//biological_process;GO:0008152//metabolic process;GO:0009987//cell…	GO:0005575//cellular_component;GO:0005622//intracellular anatomical structure;GO:0005623//obsolete cell;GO:0005634//nucleus;GO:0005654//nucleoplasm;GO:0005730//nucleolus;GO:0030684//preribosome;GO:0030686//90S preribosome;GO:0031974//membrane-enclosed lumen;GO:0031981//nuclear lumen;GO:0032040//small-subunit processome;GO:0032991//protein-containing complex;GO:0034388//Pwp2p-containing subcomplex…	GO:0003674//molecular_function;GO:0003676//nucleic acid binding;GO:0003723//RNA binding;GO:0005488//binding;GO:0030515//snoRNA binding;GO:0097159//organic cyclic compound binding;GO:1901363//heterocyclic compound binding;	-
gene-CJI97_000259	847	100.221	876	108.312	1159	113.091	1426	110.71	923	123.224	1354	111.059	582	78.7671	995	135.69	1012	91.2758	PGLS01000001.1	571144	571665	-	465	gene-CJI97_000259	-	-	-	-	sp|P38865|CTR2_YEAST Copper transport protein CTR2 OS=Saccharomyces cerevisiae (strain ATCC 204508 / S288c) OX=559292 GN=CTR2 PE=1 SV=1	-	-	-	-	-
gene-CJI97_000260	682	66.1805	784	79.4984	894	71.5404	1111	70.7377	626	68.5389	1076	72.38	599	66.4842	839	93.833	615	45.4904	PGLS01000001.1	572342	572908	+	567	gene-CJI97_000260	-	-	-	-	sp|P53721|RCF2_YEAST Respiratory supercomplex factor 2, mitochondrial OS=Saccharomyces cerevisiae (strain ATCC 204508 / S288c) OX=559292 GN=RCF2 PE=1 SV=1	-	-	-	-	-
gene-CJI97_000261	2419	62.0494	2594	69.5294	3102	65.6163	4270	71.8656	2123	61.4425	3726	66.2529	2335	68.5069	2123	62.7624	1852	36.2111	PGLS01000001.1	573148	575292	+	2145	gene-CJI97_000261	GO:0002181;GO:0002183;GO:0003674;GO:0003676;GO:0003723;GO:0003743;GO:0005085;GO:0005488;GO:0005515;GO:0005575;GO:0005622;GO:0005623;GO:0005737;GO:0005851;GO:0006412;GO:0006413;GO:0006518;GO:0006807;GO:0008135;GO:0008150;GO:0008152;GO:0009058;GO:0009059;GO:0009987;GO:0010467;GO:0019538;GO:0019899;GO:0032991;GO:0034641;GO:0034645;GO:0043043;GO:0043170;GO:0043603;GO:0043604;GO:0044237;GO:0044238;GO:…	K03240	-	-	sp|P87163|EI2BE_CANAL Translation initiation factor eIF-2B subunit epsilon OS=Candida albicans (strain SC5314 / ATCC MYA-2876) OX=237561 GN=GCD6 PE=3 SV=3	XP_023926346.1 probable translation initiation factor eIF-2B subunit epsilon [Quercus suber]	GO:0002181//cytoplasmic translation;GO:0002183//cytoplasmic translational initiation;GO:0006412//translation;GO:0006413//translational initiation;GO:0006518//peptide metabolic process;GO:0006807//nitrogen compound metabolic process;GO:0008150//biological_process;GO:0008152//metabolic process;GO:0009058//biosynthetic process;GO:0009059//macromolecule biosynthetic process;GO:0009987//cellular proce…	GO:0005575//cellular_component;GO:0005622//intracellular anatomical structure;GO:0005623//obsolete cell;GO:0005737//cytoplasm;GO:0005851//eukaryotic translation initiation factor 2B complex;GO:0032991//protein-containing complex;GO:0044424//obsolete intracellular part;GO:0044444//obsolete cytoplasmic part;GO:0044464//obsolete cell part;	GO:0003674//molecular_function;GO:0003676//nucleic acid binding;GO:0003723//RNA binding;GO:0003743//translation initiation factor activity;GO:0005085//guanyl-nucleotide exchange factor activity;GO:0005488//binding;GO:0005515//protein binding;GO:0008135//translation factor activity, RNA binding;GO:0019899//enzyme binding;GO:0051020//GTPase binding;GO:0097159//organic cyclic compound binding;GO:009…	-
gene-CJI97_000262	4194	155.393	4022	155.719	3830	117.023	8179	198.836	4321	180.636	6741	173.136	3849	163.116	2692	114.954	3304	93.3129	PGLS01000001.1	575824	577308	+	1485	gene-CJI97_000262	-	K00511	-	-	sp|Q92206|ERG1_CANAL Squalene monooxygenase OS=Candida albicans (strain SC5314 / ATCC MYA-2876) OX=237561 GN=ERG1 PE=1 SV=1	XP_023899251.1 probable squalene monooxygenase [Quercus suber]	-	-	-	ko00909(Sesquiterpenoid and triterpenoid biosynthesis);ko00100(Steroid biosynthesis)
gene-CJI97_000263	1366	60.808	1548	72.0076	2207	81.0179	2496	72.9032	1465	73.5809	2243	69.215	1380	70.2644	1846	94.7088	3071	104.205	PGLS01000001.1	577900	579135	+	1236	gene-CJI97_000263	GO:0000325;GO:0005575;GO:0005622;GO:0005623;GO:0005737;GO:0005773;GO:0005774;GO:0009705;GO:0016020;GO:0031090;GO:0043226;GO:0043227;GO:0043229;GO:0043231;GO:0044422;GO:0044424;GO:0044437;GO:0044444;GO:0044446;GO:0044464;GO:0098588;GO:0098805	-	-	-	sp|Q99385|VCX1_YEAST Vacuolar calcium ion transporter OS=Saccharomyces cerevisiae (strain ATCC 204508 / S288c) OX=559292 GN=VCX1 PE=1 SV=1	XP_023902402.1 vacuolar calcium ion transporter-like [Quercus suber]	-	GO:0000325//plant-type vacuole;GO:0005575//cellular_component;GO:0005622//intracellular anatomical structure;GO:0005623//obsolete cell;GO:0005737//cytoplasm;GO:0005773//vacuole;GO:0005774//vacuolar membrane;GO:0009705//plant-type vacuole membrane;GO:0016020//membrane;GO:0031090//organelle membrane;GO:0043226//organelle;GO:0043227//membrane-bounded organelle;GO:0043229//intracellular organelle;GO:…	-	-
gene-CJI97_000264	722	45.9782	780	51.9047	906	47.5786	1327	55.4469	723	51.9482	1234	54.4742	560	40.7896	536	39.3394	691	33.5423	PGLS01000001.1	580218	581081	+	864	gene-CJI97_000264	-	-	-	-	sp|P25693|PCL2_YEAST PHO85 cyclin-2 OS=Saccharomyces cerevisiae (strain ATCC 204508 / S288c) OX=559292 GN=PCL2 PE=1 SV=2	KAB8336823.1 hypothetical protein FH972_021132 [Carpinus fangiana]	-	-	-	-
gene-CJI97_000265	2567	84.8282	2715	93.7522	3391	92.4083	4179	90.6105	2442	91.0495	3724	85.3071	2161	81.6799	2313	88.0924	2284	57.532	PGLS01000001.1	581284	582948	-	1665	gene-CJI97_000265	GO:0003674;GO:0005488;GO:0005515;GO:0005575;GO:0005622;GO:0005623;GO:0005737;GO:0005829;GO:0005832;GO:0006457;GO:0006458;GO:0008150;GO:0009987;GO:0032991;GO:0044183;GO:0044424;GO:0044444;GO:0044445;GO:0044464;GO:0051082;GO:0061077;GO:0101031	K09493	-	-	sp|P12612|TCPA_YEAST T-complex protein 1 subunit alpha OS=Saccharomyces cerevisiae (strain ATCC 204508 / S288c) OX=559292 GN=TCP1 PE=1 SV=2	XP_023899502.1 T-complex protein 1 subunit alpha-like [Quercus suber]	GO:0006457//protein folding;GO:0006458//'de novo' protein folding;GO:0008150//biological_process;GO:0009987//cellular process;GO:0061077//chaperone-mediated protein folding;	GO:0005575//cellular_component;GO:0005622//intracellular anatomical structure;GO:0005623//obsolete cell;GO:0005737//cytoplasm;GO:0005829//cytosol;GO:0005832//chaperonin-containing T-complex;GO:0032991//protein-containing complex;GO:0044424//obsolete intracellular part;GO:0044444//obsolete cytoplasmic part;GO:0044445//obsolete cytosolic part;GO:0044464//obsolete cell part;GO:0101031//chaperone com…	GO:0003674//molecular_function;GO:0005488//binding;GO:0005515//protein binding;GO:0044183//protein folding chaperone;GO:0051082//unfolded protein binding;	-
gene-CJI97_000266	12	5.64318	19	9.3367	21	8.14387	20	6.17113	7	3.71414	23	7.49776	14	7.53038	10	5.4199	15	5.37692	PGLS01000001.1	583489	583605	-	117	gene-CJI97_000266	-	-	-	-	-	-	-	-	-	-
gene-CJI97_000267	1003	58.2132	849	51.4903	1219	58.3435	734	27.9517	457	29.9264	713	28.686	269	17.8574	253	16.9235	621	27.4733	PGLS01000001.1	585150	586097	+	948	gene-CJI97_000267	-	-	-	-	-	-	-	-	-	-
gene-CJI97_000268	3356	155.823	3369	163.459	3789	145.079	6007	183.004	3417	179.008	5266	169.493	3429	182.106	2798	149.729	3167	112.088	PGLS01000001.1	586480	587664	+	1185	gene-CJI97_000268	-	-	-	-	sp|Q9HDV1|MU180_SCHPO Putative steryl acetyl hydrolase mug81 OS=Schizosaccharomyces pombe (strain 972 / ATCC 24843) OX=284812 GN=mug180 PE=1 SV=1	KAB8616661.1 hypothetical protein FH972_025996 [Carpinus fangiana]	-	-	-	-
gene-CJI97_000269	1409	111.868	1622	134.568	2161	141.488	2345	122.16	1490	133.475	2352	129.447	1392	126.41	1936	177.153	1864	112.808	PGLS01000001.1	588099	588791	+	693	gene-CJI97_000269	-	-	-	-	sp|Q00059|TFAM_HUMAN Transcription factor A, mitochondrial OS=Homo sapiens OX=9606 GN=TFAM PE=1 SV=1	-	-	-	-	-
gene-CJI97_000270	4109	392.503	4125	411.744	5557	437.739	6257	392.161	3481	375.17	5612	371.608	2960	323.403	3515	386.972	2986	217.418	PGLS01000001.1	589961	590536	-	576	gene-CJI97_000270	GO:0000166;GO:0001882;GO:0001883;GO:0003674;GO:0003824;GO:0003924;GO:0005488;GO:0005525;GO:0005575;GO:0005622;GO:0005623;GO:0005634;GO:0005730;GO:0005737;GO:0005819;GO:0005856;GO:0005886;GO:0008150;GO:0009605;GO:0009606;GO:0009628;GO:0009629;GO:0009630;GO:0009958;GO:0009966;GO:0010646;GO:0010928;GO:0015630;GO:0016020;GO:0016462;GO:0016787;GO:0016817;GO:0016818;GO:0017076;GO:0017111;GO:0019001;GO:…	K04392	-	-	sp|P0CY33|CDC42_CANAL Cell division control protein 42 homolog OS=Candida albicans (strain SC5314 / ATCC MYA-2876) OX=237561 GN=CDC42 PE=3 SV=1	XP_023877673.1 cell division control protein 42 homolog [Quercus suber]	GO:0008150//biological_process;GO:0009605//response to external stimulus;GO:0009606//tropism;GO:0009628//response to abiotic stimulus;GO:0009629//response to gravity;GO:0009630//gravitropism;GO:0009958//positive gravitropism;GO:0009966//regulation of signal transduction;GO:0010646//regulation of cell communication;GO:0010928//regulation of auxin mediated signaling pathway;GO:0023051//regulation o…	GO:0005575//cellular_component;GO:0005622//intracellular anatomical structure;GO:0005623//obsolete cell;GO:0005634//nucleus;GO:0005730//nucleolus;GO:0005737//cytoplasm;GO:0005819//spindle;GO:0005856//cytoskeleton;GO:0005886//plasma membrane;GO:0015630//microtubule cytoskeleton;GO:0016020//membrane;GO:0030427//site of polarized growth;GO:0031974//membrane-enclosed lumen;GO:0031981//nuclear lumen;G…	GO:0000166//nucleotide binding;GO:0001882//nucleoside binding;GO:0001883//purine nucleoside binding;GO:0003674//molecular_function;GO:0003824//catalytic activity;GO:0003924//GTPase activity;GO:0005488//binding;GO:0005525//GTP binding;GO:0016462//pyrophosphatase activity;GO:0016787//hydrolase activity;GO:0016817//hydrolase activity, acting on acid anhydrides;GO:0016818//hydrolase activity, acting …	ko04145(Phagosome)
gene-CJI97_000271	5914	175.509	5210	161.567	5828	142.629	9611	187.145	5096	170.634	8526	175.398	5168	175.423	3570	122.106	3992	90.3044	PGLS01000001.1	591348	593201	-	1854	gene-CJI97_000271	-	-	-	-	sp|Q59QC7|UPC2_CANAL Sterol uptake control protein 2 OS=Candida albicans (strain SC5314 / ATCC MYA-2876) OX=237561 GN=UPC2 PE=1 SV=1	-	-	-	-	-
gene-CJI97_000272	1459	183.278	1418	186.135	1701	176.209	2182	179.846	1268	179.718	2227	193.926	1205	173.136	1241	179.67	1521	145.641	PGLS01000001.1	594122	594559	+	438	gene-CJI97_000272	-	-	-	-	sp|A5DTG8|CBP4_LODEL Assembly factor CBP4 OS=Lodderomyces elongisporus (strain ATCC 11503 / CBS 2605 / JCM 1781 / NBRC 1676 / NRRL YB-4239) OX=379508 GN=CBP4 PE=3 SV=1	-	-	-	-	-
gene-CJI97_000273	320	33.5366	395	43.2577	325	28.088	665	45.728	316	37.3658	569	41.3373	326	39.0781	339	40.9465	226	18.0542	PGLS01000001.1	594755	595328	-	525	gene-CJI97_000273	-	K12399	-	-	sp|Q59QC5|APS3_CANAL Clathrin-associated protein AP-3 complex component APS3 OS=Candida albicans (strain SC5314 / ATCC MYA-2876) OX=237561 GN=APS3 PE=3 SV=2	GBG70527.1 hypothetical protein CBR_g6655 [Chara braunii]	-	-	-	-
gene-CJI97_000274	1264	51.0621	1334	56.3124	1446	48.1713	2050	54.3372	1078	49.1346	1951	54.6348	1053	48.6548	1005	46.7914	893	27.4981	PGLS01000001.1	595767	597128	+	1362	gene-CJI97_000274	-	K01556	-	-	sp|A3LQD7|KYNU_PICST Kynureninase OS=Scheffersomyces stipitis (strain ATCC 58785 / CBS 6054 / NBRC 10063 / NRRL Y-11545) OX=322104 GN=BNA5 PE=3 SV=1	XP_023917599.1 kynureninase 1-like [Quercus suber]	-	-	-	ko00380(Tryptophan metabolism)
gene-CJI97_000275	56152	2340.56	50172	2185.31	64598	2220.46	98809	2702.36	65751	3092.25	92581	2675.08	58292	2779.14	44193	2123.03	57724	1834.05	PGLS01000001.1	597212	598531	-	1320	gene-CJI97_000275	GO:0005575;GO:0005622;GO:0005623;GO:0005737;GO:0044424;GO:0044464	K01689	-	-	sp|Q6BI20|ENO2_DEBHA Enolase 2 OS=Debaryomyces hansenii (strain ATCC 36239 / CBS 767 / BCRC 21394 / JCM 1990 / NBRC 0083 / IGC 2968) OX=284592 GN=ENO2 PE=3 SV=1	XP_023890668.1 enolase [Quercus suber]	-	GO:0005575//cellular_component;GO:0005622//intracellular anatomical structure;GO:0005623//obsolete cell;GO:0005737//cytoplasm;GO:0044424//obsolete intracellular part;GO:0044464//obsolete cell part;	-	ko03018(RNA degradation);ko00680(Methane metabolism);ko00010(Glycolysis / Gluconeogenesis)
gene-CJI97_000276	2505	154.17	2489	160.071	3211	162.967	3631	146.625	1948	135.269	3261	139.124	1910	134.453	2391	169.597	3452	161.943	PGLS01000001.1	600467	601360	+	894	gene-CJI97_000276	GO:0000502;GO:0005575;GO:0005622;GO:0005623;GO:0005737;GO:0005829;GO:0005839;GO:0005886;GO:0005911;GO:0006807;GO:0008150;GO:0008152;GO:0009056;GO:0009057;GO:0009506;GO:0016020;GO:0019538;GO:0019773;GO:0030054;GO:0030163;GO:0032991;GO:0042221;GO:0043170;GO:0044238;GO:0044424;GO:0044444;GO:0044464;GO:0046685;GO:0050896;GO:0055044;GO:0071704;GO:0071944;GO:1901564;GO:1901565;GO:1901575;GO:1902494;GO:…	K02725	-	-	sp|O14250|PSA6_SCHPO Probable proteasome subunit alpha type-6 OS=Schizosaccharomyces pombe (strain 972 / ATCC 24843) OX=284812 GN=SPAC6G10.04c PE=3 SV=1	ACG48428.1 proteasome subunit alpha type 1 [Zea mays]	GO:0006807//nitrogen compound metabolic process;GO:0008150//biological_process;GO:0008152//metabolic process;GO:0009056//catabolic process;GO:0009057//macromolecule catabolic process;GO:0019538//protein metabolic process;GO:0030163//protein catabolic process;GO:0042221//response to chemical;GO:0043170//macromolecule metabolic process;GO:0044238//primary metabolic process;GO:0046685//response to a…	GO:0000502//proteasome complex;GO:0005575//cellular_component;GO:0005622//intracellular anatomical structure;GO:0005623//obsolete cell;GO:0005737//cytoplasm;GO:0005829//cytosol;GO:0005839//proteasome core complex;GO:0005886//plasma membrane;GO:0005911//cell-cell junction;GO:0009506//plasmodesma;GO:0016020//membrane;GO:0019773//proteasome core complex, alpha-subunit complex;GO:0030054//cell juncti…	-	ko03050(Proteasome)
gene-CJI97_000277	2376	66.1254	1939	56.3893	2804	64.353	3550	64.8249	2130	66.8835	3522	67.9473	2398	76.3339	2325	74.575	3841	81.4827	PGLS01000001.1	601407	603383	-	1977	gene-CJI97_000277	-	K04043	-	-	sp|Q5B0C0|HSP7M_EMENI Iron-sulfur cluster biogenesis chaperone, mitochondrial OS=Emericella nidulans (strain FGSC A4 / ATCC 38163 / CBS 112.46 / NRRL 194 / M139) OX=227321 GN=AN6010 PE=1 SV=1	XP_023870892.1 heat shock 70 kDa protein-like [Quercus suber]	-	-	-	ko03018(RNA degradation)
gene-CJI97_000278	934	33.1332	1038	38.4779	931	27.2355	1530	35.6123	658	26.3366	1300	31.9684	804	32.6226	605	24.7355	453	12.2494	PGLS01000001.1	603824	605374	-	1551	gene-CJI97_000278	-	-	-	-	-	-	-	-	-	-
gene-CJI97_000279	332	20.5017	399	25.7467	501	25.5127	531	21.5148	302	21.0414	500	21.4034	306	21.6132	300	21.3511	145	6.82525	PGLS01000001.1	605510	606400	+	891	gene-CJI97_000279	-	K06963	-	-	sp|P53072|TAN1_YEAST tRNA acetyltransferase TAN1 OS=Saccharomyces cerevisiae (strain ATCC 204508 / S288c) OX=559292 GN=TAN1 PE=1 SV=1	XP_023889359.1 uncharacterized protein C25H2.10c-like [Quercus suber]	-	-	-	-
gene-CJI97_000280	356	38.6341	359	40.711	473	42.3302	503	35.8163	327	40.0392	524	39.4197	244	30.287	282	35.271	509	42.1054	PGLS01000001.1	606449	606955	-	507	gene-CJI97_000280	-	-	-	-	sp|O94520|YQ13_SCHPO ER membrane protein complex subunit 4 OS=Schizosaccharomyces pombe (strain 972 / ATCC 24843) OX=284812 GN=SPCC1281.03c PE=3 SV=1	XP_023870827.1 ER membrane protein complex subunit 4-like [Quercus suber]	-	-	-	-
gene-CJI97_000281	603	73.7282	541	69.1211	661	66.6478	966	77.497	597	82.3584	876	74.2474	463	64.7505	466	65.6675	520	48.4639	PGLS01000001.1	607437	607886	+	450	gene-CJI97_000281	GO:0005575;GO:0005622;GO:0005623;GO:0005737;GO:0005768;GO:0005773;GO:0006810;GO:0007034;GO:0008150;GO:0012505;GO:0016192;GO:0016197;GO:0031410;GO:0031982;GO:0032509;GO:0032511;GO:0032879;GO:0032880;GO:0043226;GO:0043227;GO:0043229;GO:0043231;GO:0044424;GO:0044444;GO:0044464;GO:0045324;GO:0046907;GO:0048519;GO:0050789;GO:0051179;GO:0051234;GO:0051641;GO:0051649;GO:0060341;GO:0065007;GO:0071985;GO:…	-	-	-	sp|P47111|VPS55_YEAST Vacuolar protein sorting-associated protein 55 OS=Saccharomyces cerevisiae (strain ATCC 204508 / S288c) OX=559292 GN=VPS55 PE=1 SV=1	XP_023926467.1 vacuolar protein sorting-associated protein 55-like [Quercus suber]	GO:0006810//transport;GO:0007034//vacuolar transport;GO:0008150//biological_process;GO:0016192//vesicle-mediated transport;GO:0016197//endosomal transport;GO:0032509//endosome transport via multivesicular body sorting pathway;GO:0032511//late endosome to vacuole transport via multivesicular body sorting pathway;GO:0032879//regulation of localization;GO:0032880//regulation of protein localization;…	GO:0005575//cellular_component;GO:0005622//intracellular anatomical structure;GO:0005623//obsolete cell;GO:0005737//cytoplasm;GO:0005768//endosome;GO:0005773//vacuole;GO:0012505//endomembrane system;GO:0031410//cytoplasmic vesicle;GO:0031982//vesicle;GO:0043226//organelle;GO:0043227//membrane-bounded organelle;GO:0043229//intracellular organelle;GO:0043231//intracellular membrane-bounded organell…	-	-
gene-CJI97_000282	1715	69.2813	1694	71.5092	2226	74.1558	2558	67.8022	1405	64.0391	2415	67.6285	1522	70.3254	1757	81.8034	1773	54.5958	PGLS01000001.1	608262	609623	+	1362	gene-CJI97_000282	-	K10752	-	-	sp|Q6FXI8|HAT2_CANGA Histone acetyltransferase type B subunit 2 OS=Candida glabrata (strain ATCC 2001 / CBS 138 / JCM 3761 / NBRC 0622 / NRRL Y-65) OX=284593 GN=HAT2 PE=3 SV=1	XP_008665098.1 histone-binding protein MSI1 homolog [Zea mays]	-	-	-	-
gene-CJI97_000283	589	27.4872	659	32.1364	690	26.5542	1055	32.3042	477	25.116	815	26.3653	524	27.97	478	25.7093	500	17.7862	PGLS01000001.1	609739	610917	+	1179	gene-CJI97_000283	GO:0000785;GO:0000976;GO:0001067;GO:0003674;GO:0003676;GO:0003677;GO:0003682;GO:0003690;GO:0003700;GO:0005488;GO:0005515;GO:0005575;GO:0005622;GO:0005623;GO:0005634;GO:0005654;GO:0005677;GO:0005694;GO:0006323;GO:0006325;GO:0006333;GO:0006338;GO:0006342;GO:0006355;GO:0006996;GO:0007275;GO:0008150;GO:0009791;GO:0009889;GO:0009890;GO:0009892;GO:0009987;GO:0010468;GO:0010556;GO:0010558;GO:0010605;GO:…	-	-	-	sp|O74508|SPP1_SCHPO Set1 complex component spp1 OS=Schizosaccharomyces pombe (strain 972 / ATCC 24843) OX=284812 GN=spp1 PE=4 SV=1	XP_023908771.1 uncharacterized protein LOC112020444 [Quercus suber]	GO:0006323//DNA packaging;GO:0006325//chromatin organization;GO:0006333//chromatin assembly or disassembly;GO:0006338//chromatin remodeling;GO:0006355//regulation of transcription, DNA-templated;GO:0006996//organelle organization;GO:0007275//multicellular organism development;GO:0008150//biological_process;GO:0009791//post-embryonic development;GO:0009889//regulation of biosynthetic process;GO:00…	GO:0000785//chromatin;GO:0005575//cellular_component;GO:0005622//intracellular anatomical structure;GO:0005623//obsolete cell;GO:0005634//nucleus;GO:0005654//nucleoplasm;GO:0005677//chromatin silencing complex;GO:0005694//chromosome;GO:0017053//transcription repressor complex;GO:0031974//membrane-enclosed lumen;GO:0031981//nuclear lumen;GO:0032991//protein-containing complex;GO:0043226//organelle…	GO:0000976//transcription cis-regulatory region binding;GO:0001067//transcription regulatory region nucleic acid binding;GO:0003674//molecular_function;GO:0003676//nucleic acid binding;GO:0003677//DNA binding;GO:0003682//chromatin binding;GO:0003690//double-stranded DNA binding;GO:0003700//DNA-binding transcription factor activity;GO:0005488//binding;GO:0005515//protein binding;GO:0035064//methyl…	-
gene-CJI97_000284	1054	136.132	1054	142.251	1575	167.752	1525	129.235	1006	146.6	1563	139.939	1025	151.422	1836	273.3	3376	332.369	PGLS01000001.1	610992	611417	-	426	gene-CJI97_000284	-	-	-	-	sp|O14155|YE72_SCHPO UPF0047 protein C4A8.02c OS=Schizosaccharomyces pombe (strain 972 / ATCC 24843) OX=284812 GN=SPAC4A8.02c PE=3 SV=1	KAB8360829.1 hypothetical protein FH972_024563 [Carpinus fangiana]	-	-	-	-
gene-CJI97_000285	1242	48.9865	1197	49.3339	1540	50.0892	2088	54.0352	1141	50.7759	1886	51.5652	1296	58.4663	1237	56.2306	1219	36.6486	PGLS01000001.1	611629	613023	-	1395	gene-CJI97_000285	GO:0000003;GO:0003006;GO:0003674;GO:0003824;GO:0007049;GO:0008150;GO:0009272;GO:0009653;GO:0009987;GO:0010927;GO:0016043;GO:0019953;GO:0022402;GO:0022413;GO:0022414;GO:0022607;GO:0030154;GO:0030435;GO:0030437;GO:0030476;GO:0031505;GO:0032502;GO:0032505;GO:0032989;GO:0034293;GO:0042244;GO:0042546;GO:0043934;GO:0043935;GO:0044085;GO:0044703;GO:0045229;GO:0048468;GO:0048646;GO:0048856;GO:0048869;GO:…	-	-	-	sp|P21623|DIT1_YEAST Spore wall maturation protein DIT1 OS=Saccharomyces cerevisiae (strain ATCC 204508 / S288c) OX=559292 GN=DIT1 PE=1 SV=2	XP_002975619.2 spore wall maturation protein DIT1 [Selaginella moellendorffii]	GO:0000003//reproduction;GO:0003006//developmental process involved in reproduction;GO:0007049//cell cycle;GO:0008150//biological_process;GO:0009272//fungal-type cell wall biogenesis;GO:0009653//anatomical structure morphogenesis;GO:0009987//cellular process;GO:0010927//cellular component assembly involved in morphogenesis;GO:0016043//cellular component organization;GO:0019953//sexual reproductio…	-	GO:0003674//molecular_function;GO:0003824//catalytic activity;	-
gene-CJI97_000286	11727	509.662	9656	438.52	17138	614.22	27863	794.537	16179	793.348	27234	820.479	16575	823.938	15078	755.243	36809	1219.41	PGLS01000001.1	613388	614653	-	1266	gene-CJI97_000286	GO:0001101;GO:0002831;GO:0002832;GO:0003674;GO:0003824;GO:0004672;GO:0004674;GO:0004683;GO:0004721;GO:0004722;GO:0005488;GO:0005515;GO:0005516;GO:0005575;GO:0005622;GO:0005623;GO:0005634;GO:0005737;GO:0005886;GO:0006464;GO:0006468;GO:0006470;GO:0006793;GO:0006796;GO:0006807;GO:0006950;GO:0006952;GO:0007154;GO:0007165;GO:0008150;GO:0008152;GO:0009605;GO:0009607;GO:0009620;GO:0009719;GO:0009725;GO:…	K08794	-	-	sp|Q9Y899|KCC1B_EMEND Calcium/calmodulin-dependent protein kinase cmkB OS=Emericella nidulans OX=162425 GN=cmkB PE=1 SV=1	XP_023928839.1 calcium/calmodulin-dependent protein kinase cmkB-like [Quercus suber]	GO:0001101//response to acid chemical;GO:0002831//regulation of response to biotic stimulus;GO:0002832//negative regulation of response to biotic stimulus;GO:0006464//cellular protein modification process;GO:0006468//protein phosphorylation;GO:0006470//protein dephosphorylation;GO:0006793//phosphorus metabolic process;GO:0006796//phosphate-containing compound metabolic process;GO:0006807//nitroge…	GO:0005575//cellular_component;GO:0005622//intracellular anatomical structure;GO:0005623//obsolete cell;GO:0005634//nucleus;GO:0005737//cytoplasm;GO:0005886//plasma membrane;GO:0016020//membrane;GO:0043226//organelle;GO:0043227//membrane-bounded organelle;GO:0043229//intracellular organelle;GO:0043231//intracellular membrane-bounded organelle;GO:0044424//obsolete intracellular part;GO:0044464//ob…	GO:0003674//molecular_function;GO:0003824//catalytic activity;GO:0004672//protein kinase activity;GO:0004674//protein serine/threonine kinase activity;GO:0004683//calmodulin-dependent protein kinase activity;GO:0004721//phosphoprotein phosphatase activity;GO:0004722//protein serine/threonine phosphatase activity;GO:0005488//binding;GO:0005515//protein binding;GO:0005516//calmodulin binding;GO:000…	-
gene-CJI97_000287	4125	73.3081	4031	74.8579	5312	77.8492	8930	104.129	4905	98.3522	8898	109.618	5891	119.747	3868	79.225	8113	109.903	PGLS01000001.1	615701	618796	+	3096	gene-CJI97_000287	-	K14832	-	-	sp|Q12176|MAK21_YEAST Ribosome biogenesis protein MAK21 OS=Saccharomyces cerevisiae (strain ATCC 204508 / S288c) OX=559292 GN=MAK21 PE=1 SV=1	XP_023902625.1 ribosome biogenesis protein NOC1-like [Quercus suber]	-	-	-	-
gene-CJI97_000288	3835	215.092	3143	184.205	4259	196.986	6061	223.047	3642	230.471	5865	228.028	3968	254.553	3306	213.703	10305	440.562	PGLS01000001.1	620043	621023	+	981	gene-CJI97_000288	-	K07890	-	-	sp|P13856|RSR1_YEAST Ras-related protein RSR1 OS=Saccharomyces cerevisiae (strain ATCC 204508 / S288c) OX=559292 GN=RSR1 PE=1 SV=1	XP_001418223.1 predicted protein [Ostreococcus lucimarinus CCE9901]	-	-	-	-
gene-CJI97_000289	3657	60.3696	3725	64.2564	4359	59.3402	6273	67.9454	3129	58.2796	5542	63.4192	3624	68.427	3069	58.39	3661	46.0673	PGLS01000001.1	621149	624481	-	3333	gene-CJI97_000289	-	-	-	-	sp|P43057|KPC1_CANAX Protein kinase C-like 1 OS=Candida albicans OX=5476 GN=PKC1 PE=3 SV=1	XP_023883135.1 protein kinase C-like [Quercus suber]	-	-	-	-
gene-CJI97_000290	1322	24.6402	1358	26.449	1483	22.7941	2275	27.8218	1125	23.6582	1978	25.5564	1226	26.1366	964	20.708	1264	17.958	PGLS01000001.1	625258	628209	-	2952	gene-CJI97_000290	-	-	-	-	sp|P38164|SEA4_YEAST SEH-associated protein 4 OS=Saccharomyces cerevisiae (strain ATCC 204508 / S288c) OX=559292 GN=SEA4 PE=1 SV=2	XP_023870954.1 SEH-associated protein 4-like [Quercus suber]	-	-	-	-
gene-CJI97_000291	1612	20.2636	1507	19.7953	2346	24.3192	2694	22.2199	1681	23.8417	3049	26.5687	1254	18.03	1416	20.5146	2260	21.6551	PGLS01000001.1	628335	632711	-	4377	gene-CJI97_000291	GO:0000003;GO:0001101;GO:0003006;GO:0003674;GO:0003824;GO:0004672;GO:0004674;GO:0005575;GO:0005622;GO:0005623;GO:0005634;GO:0005737;GO:0006464;GO:0006468;GO:0006793;GO:0006796;GO:0006807;GO:0007154;GO:0007165;GO:0007275;GO:0007568;GO:0007584;GO:0008150;GO:0008152;GO:0009593;GO:0009594;GO:0009605;GO:0009719;GO:0009725;GO:0009737;GO:0009738;GO:0009743;GO:0009755;GO:0009756;GO:0009791;GO:0009987;GO:…	K08796	-	-	sp|Q5AG71|HSL1_CANAL Serine/threonine-protein kinase HSL1 OS=Candida albicans (strain SC5314 / ATCC MYA-2876) OX=237561 GN=HSL1 PE=1 SV=2	XP_023877412.1 probable serine/threonine-protein kinase KCC4 [Quercus suber]	GO:0000003//reproduction;GO:0001101//response to acid chemical;GO:0003006//developmental process involved in reproduction;GO:0006464//cellular protein modification process;GO:0006468//protein phosphorylation;GO:0006793//phosphorus metabolic process;GO:0006796//phosphate-containing compound metabolic process;GO:0006807//nitrogen compound metabolic process;GO:0007154//cell communication;GO:0007165/…	GO:0005575//cellular_component;GO:0005622//intracellular anatomical structure;GO:0005623//obsolete cell;GO:0005634//nucleus;GO:0005737//cytoplasm;GO:0043226//organelle;GO:0043227//membrane-bounded organelle;GO:0043229//intracellular organelle;GO:0043231//intracellular membrane-bounded organelle;GO:0044424//obsolete intracellular part;GO:0044464//obsolete cell part;	GO:0003674//molecular_function;GO:0003824//catalytic activity;GO:0004672//protein kinase activity;GO:0004674//protein serine/threonine kinase activity;GO:0016301//kinase activity;GO:0016740//transferase activity;GO:0016772//transferase activity, transferring phosphorus-containing groups;GO:0016773//phosphotransferase activity, alcohol group as acceptor;GO:0140096//catalytic activity, acting on a …	-
gene-CJI97_000292	1360	38.3147	1347	39.6544	1817	42.2134	2221	41.055	1103	35.0606	2045	39.9375	1201	38.7004	1202	39.0283	1183	25.4045	PGLS01000001.1	634260	636212	+	1953	gene-CJI97_000292	-	K13303	-	-	sp|P18961|YPK2_YEAST Serine/threonine-protein kinase YPK2/YKR2 OS=Saccharomyces cerevisiae (strain ATCC 204508 / S288c) OX=559292 GN=YPK2 PE=1 SV=1	XP_023870757.1 serine/threonine-protein kinase gad8-like [Quercus suber]	-	-	-	-
gene-CJI97_000293	3126	267.906	2762	247.351	3243	229.197	4546	255.632	2917	282.064	4355	258.728	2626	257.415	2562	253.059	5754	375.892	PGLS01000001.1	636251	636892	-	642	gene-CJI97_000293	-	-	-	-	-	-	-	-	-	-
gene-CJI97_000294	786	103.709	793	109.336	952	103.585	1073	92.8932	568	84.5587	1127	103.081	610	92.0595	814	123.784	640	64.3683	PGLS01000001.1	637370	637786	+	417	gene-CJI97_000294	-	-	-	-	sp|P36527|RM28_YEAST 54S ribosomal protein L28, mitochondrial OS=Saccharomyces cerevisiae (strain ATCC 204508 / S288c) OX=559292 GN=MRPL28 PE=1 SV=2	-	-	-	-	-
gene-CJI97_000295	702	89.4092	617	82.1159	833	87.49	986	82.3974	541	77.7427	853	75.3104	504	73.4212	506	74.2752	420	40.775	PGLS01000001.1	638179	638610	-	432	gene-CJI97_000295	-	-	-	-	sp|Q6BI21|EAF6_DEBHA Chromatin modification-related protein EAF6 OS=Debaryomyces hansenii (strain ATCC 36239 / CBS 767 / BCRC 21394 / JCM 1990 / NBRC 0083 / IGC 2968) OX=284592 GN=EAF6 PE=3 SV=1	-	-	-	-	-
gene-CJI97_000296	320	55.3671	344	62.1952	367	52.3644	444	50.4053	261	50.9518	451	54.0927	229	45.3193	272	54.2399	298	39.3022	PGLS01000001.1	639114	639431	+	318	gene-CJI97_000296	-	-	-	-	sp|Q6FRU5|INA17_CANGA Inner membrane assembly complex subunit 17 OS=Candida glabrata (strain ATCC 2001 / CBS 138 / JCM 3761 / NBRC 0622 / NRRL Y-65) OX=284593 GN=INA17 PE=3 SV=1	-	-	-	-	-
gene-CJI97_000297	2480	52.1009	2575	56.5285	2818	48.8206	3768	51.9392	2052	48.6394	3545	51.6262	2255	54.1859	2125	51.4518	2313	37.0398	PGLS01000001.1	639443	642061	-	2619	gene-CJI97_000297	GO:0000003;GO:0000145;GO:0000902;GO:0000904;GO:0003006;GO:0005575;GO:0005622;GO:0005623;GO:0005737;GO:0005829;GO:0005938;GO:0007154;GO:0008037;GO:0008150;GO:0009653;GO:0009826;GO:0009846;GO:0009856;GO:0009860;GO:0009875;GO:0009932;GO:0009987;GO:0016043;GO:0016049;GO:0022414;GO:0030154;GO:0032501;GO:0032502;GO:0032989;GO:0032991;GO:0040007;GO:0044424;GO:0044444;GO:0044448;GO:0044464;GO:0044706;GO:…	K19985	-	-	sp|P22224|SEC15_YEAST Exocyst complex component SEC15 OS=Saccharomyces cerevisiae (strain ATCC 204508 / S288c) OX=559292 GN=SEC15 PE=1 SV=2	XP_023896044.1 exocyst complex component sec15-like [Quercus suber]	GO:0000003//reproduction;GO:0000902//cell morphogenesis;GO:0000904//cell morphogenesis involved in differentiation;GO:0003006//developmental process involved in reproduction;GO:0007154//cell communication;GO:0008037//cell recognition;GO:0008150//biological_process;GO:0009653//anatomical structure morphogenesis;GO:0009826//unidimensional cell growth;GO:0009846//pollen germination;GO:0009856//polli…	GO:0000145//exocyst;GO:0005575//cellular_component;GO:0005622//intracellular anatomical structure;GO:0005623//obsolete cell;GO:0005737//cytoplasm;GO:0005829//cytosol;GO:0005938//cell cortex;GO:0032991//protein-containing complex;GO:0044424//obsolete intracellular part;GO:0044444//obsolete cytoplasmic part;GO:0044448//obsolete cell cortex part;GO:0044464//obsolete cell part;GO:0071944//cell periph…	-	-
gene-CJI97_000298	285	19.6504	305	21.9747	341	19.3887	487	22.0316	218	16.959	412	19.6917	244	19.2425	215	17.0849	219	11.5098	PGLS01000001.1	642186	642983	+	798	gene-CJI97_000298	-	-	-	-	sp|C4Y6U0|IRC6_CLAL4 Increased recombination centers protein 6 OS=Clavispora lusitaniae (strain ATCC 42720) OX=306902 GN=IRC6 PE=3 SV=1	XP_023901774.1 uncharacterized protein C19A8.11c-like, partial [Quercus suber]	-	-	-	-
gene-CJI97_000299	636	54.5068	575	51.4942	704	49.7548	888	49.9342	452	43.7068	876	52.0426	448	43.9155	412	40.6948	432	28.2213	PGLS01000001.1	643019	643660	-	642	gene-CJI97_000299	-	-	-	-	sp|P32459|ALLA_YEAST Ureidoglycolate lyase OS=Saccharomyces cerevisiae (strain ATCC 204508 / S288c) OX=559292 GN=DAL3 PE=1 SV=1	KAB8343110.1 hypothetical protein FH972_022703 [Carpinus fangiana]	-	-	-	-
gene-CJI97_000300	8515	176.063	7923	171.187	8431	143.758	10808	146.629	5970	139.276	10666	152.878	6511	153.985	5498	131.02	7888	124.323	PGLS01000001.1	644387	647047	+	2661	gene-CJI97_000300	-	-	-	-	sp|P38297|FZO1_YEAST Mitofusin FZO1 OS=Saccharomyces cerevisiae (strain ATCC 204508 / S288c) OX=559292 GN=FZO1 PE=1 SV=1	XP_023906401.1 transmembrane GTPase fzo1-like [Quercus suber]	-	-	-	-
gene-CJI97_000301	498	18.0148	586	22.151	501	14.9453	961	22.8094	452	18.4483	823	20.6376	351	14.5229	387	16.1346	319	8.79609	PGLS01000001.1	647106	648626	-	1521	gene-CJI97_000301	-	-	-	-	sp|Q03795|YM30_YEAST Uncharacterized membrane protein YMR155W OS=Saccharomyces cerevisiae (strain ATCC 204508 / S288c) OX=559292 GN=YMR155W PE=1 SV=1	XP_023925604.1 LOW QUALITY PROTEIN: uncharacterized membrane protein YMR155W-like [Quercus suber]	-	-	-	-
gene-CJI97_000302	205	30.0782	320	49.0619	282	34.1205	354	34.0794	153	25.3283	292	29.699	172	28.865	249	42.1061	174	19.4601	PGLS01000001.1	649551	649925	+	375	gene-CJI97_000302	GO:0005575;GO:0005622;GO:0005623;GO:0005737;GO:0005786;GO:0006605;GO:0006810;GO:0006886;GO:0008104;GO:0008150;GO:0015031;GO:0015833;GO:0032991;GO:0033036;GO:0033365;GO:0034613;GO:0042886;GO:0044424;GO:0044444;GO:0044464;GO:0045047;GO:0045184;GO:0046907;GO:0048500;GO:0051179;GO:0051234;GO:0051641;GO:0051649;GO:0070727;GO:0070972;GO:0071702;GO:0071705;GO:0072594;GO:0072599;GO:1990904	-	-	-	sp|P38985|SRP14_YEAST Signal recognition particle subunit SRP14 OS=Saccharomyces cerevisiae (strain ATCC 204508 / S288c) OX=559292 GN=SRP14 PE=1 SV=1	XP_023926367.1 signal recognition particle subunit srp14-like [Quercus suber]	GO:0006605//protein targeting;GO:0006810//transport;GO:0006886//intracellular protein transport;GO:0008104//protein localization;GO:0008150//biological_process;GO:0015031//protein transport;GO:0015833//peptide transport;GO:0033036//macromolecule localization;GO:0033365//protein localization to organelle;GO:0034613//cellular protein localization;GO:0042886//amide transport;GO:0045047//protein targ…	GO:0005575//cellular_component;GO:0005622//intracellular anatomical structure;GO:0005623//obsolete cell;GO:0005737//cytoplasm;GO:0005786//signal recognition particle, endoplasmic reticulum targeting;GO:0032991//protein-containing complex;GO:0044424//obsolete intracellular part;GO:0044444//obsolete cytoplasmic part;GO:0044464//obsolete cell part;GO:0048500//signal recognition particle;GO:1990904//…	-	-
gene-CJI97_000303	2355	94.9264	2265	95.4028	2695	89.5825	3708	98.068	1994	90.6856	3269	91.3423	2062	95.0672	2088	97.0007	2463	75.6763	PGLS01000001.1	649987	651351	-	1365	gene-CJI97_000303	GO:0005575;GO:0005623;GO:0005886;GO:0016020;GO:0044464;GO:0071944	-	-	-	sp|Q12229|UBX3_YEAST UBX domain-containing protein 3 OS=Saccharomyces cerevisiae (strain ATCC 204508 / S288c) OX=559292 GN=UBX3 PE=1 SV=1	KAB8754759.1 hypothetical protein FH972_026550 [Carpinus fangiana]	-	GO:0005575//cellular_component;GO:0005623//obsolete cell;GO:0005886//plasma membrane;GO:0016020//membrane;GO:0044464//obsolete cell part;GO:0071944//cell periphery;	-	-
gene-CJI97_000304	0	0	0	0	0	0	0	0	0	0	0	0	0	0	0	0	0	0	PGLS01000001.1	651601	651673	+	73	gene-CJI97_000304	-	-	-	-	-	-	-	-	-	-
gene-CJI97_000305	0	0	0	0	0	0	0	0	0	0	0	0	0	0	0	0	0	0	PGLS01000001.1	651678	651750	+	73	gene-CJI97_000305	-	-	-	-	-	-	-	-	-	-
gene-CJI97_000306	1257	58.2167	1293	62.576	1630	62.2542	1915	58.1932	1118	58.4213	1742	55.927	1081	57.2643	1093	58.3419	1007	35.5501	PGLS01000001.1	651835	653022	-	1188	gene-CJI97_000306	GO:0001101;GO:0003674;GO:0003824;GO:0004311;GO:0004659;GO:0004660;GO:0005488;GO:0005575;GO:0005622;GO:0005623;GO:0005737;GO:0005965;GO:0006464;GO:0006807;GO:0006950;GO:0008150;GO:0008152;GO:0008270;GO:0008318;GO:0009414;GO:0009415;GO:0009628;GO:0009719;GO:0009725;GO:0009737;GO:0009787;GO:0009788;GO:0009934;GO:0009966;GO:0009968;GO:0009987;GO:0010033;GO:0010035;GO:0010118;GO:0010646;GO:0010648;GO:…	K05954	-	-	sp|P22007|FNTB_YEAST Protein farnesyltransferase subunit beta OS=Saccharomyces cerevisiae (strain ATCC 204508 / S288c) OX=559292 GN=RAM1 PE=1 SV=2	KAF2952183.1 hypothetical protein DAI22_01g317400 [Oryza sativa Japonica Group]	GO:0001101//response to acid chemical;GO:0006464//cellular protein modification process;GO:0006807//nitrogen compound metabolic process;GO:0006950//response to stress;GO:0008150//biological_process;GO:0008152//metabolic process;GO:0009414//response to water deprivation;GO:0009415//response to water;GO:0009628//response to abiotic stimulus;GO:0009719//response to endogenous stimulus;GO:0009725//re…	GO:0005575//cellular_component;GO:0005622//intracellular anatomical structure;GO:0005623//obsolete cell;GO:0005737//cytoplasm;GO:0005965//protein farnesyltransferase complex;GO:0032991//protein-containing complex;GO:0044424//obsolete intracellular part;GO:0044444//obsolete cytoplasmic part;GO:0044464//obsolete cell part;GO:1902494//catalytic complex;GO:1990234//transferase complex;	GO:0003674//molecular_function;GO:0003824//catalytic activity;GO:0004311//farnesyltranstransferase activity;GO:0004659//prenyltransferase activity;GO:0004660//protein farnesyltransferase activity;GO:0005488//binding;GO:0008270//zinc ion binding;GO:0008318//protein prenyltransferase activity;GO:0016740//transferase activity;GO:0016765//transferase activity, transferring alkyl or aryl (other than m…	ko00900(Terpenoid backbone biosynthesis)
gene-CJI97_000307	5377	148.072	4941	142.182	6043	137.232	7692	138.984	4437	137.861	7428	141.797	4280	134.81	3691	117.145	7117	149.393	PGLS01000001.1	654133	656130	-	1998	gene-CJI97_000307	GO:0000188;GO:0001932;GO:0001933;GO:0003674;GO:0003824;GO:0004721;GO:0004725;GO:0005575;GO:0005622;GO:0005623;GO:0005634;GO:0005737;GO:0005886;GO:0006464;GO:0006469;GO:0006470;GO:0006793;GO:0006796;GO:0006807;GO:0007154;GO:0007165;GO:0008150;GO:0008152;GO:0009892;GO:0009966;GO:0009968;GO:0009987;GO:0010563;GO:0010605;GO:0010646;GO:0010648;GO:0016020;GO:0016311;GO:0016787;GO:0016788;GO:0016791;GO:…	K18038	-	-	sp|P29461|PTP2_YEAST Tyrosine-protein phosphatase 2 OS=Saccharomyces cerevisiae (strain ATCC 204508 / S288c) OX=559292 GN=PTP2 PE=1 SV=1	XP_023910368.1 tyrosine-protein phosphatase 3-like [Quercus suber]	GO:0000188//obsolete inactivation of MAPK activity;GO:0001932//regulation of protein phosphorylation;GO:0001933//negative regulation of protein phosphorylation;GO:0006464//cellular protein modification process;GO:0006469//negative regulation of protein kinase activity;GO:0006470//protein dephosphorylation;GO:0006793//phosphorus metabolic process;GO:0006796//phosphate-containing compound metabolic…	GO:0005575//cellular_component;GO:0005622//intracellular anatomical structure;GO:0005623//obsolete cell;GO:0005634//nucleus;GO:0005737//cytoplasm;GO:0005886//plasma membrane;GO:0016020//membrane;GO:0043226//organelle;GO:0043227//membrane-bounded organelle;GO:0043229//intracellular organelle;GO:0043231//intracellular membrane-bounded organelle;GO:0044424//obsolete intracellular part;GO:0044464//ob…	GO:0003674//molecular_function;GO:0003824//catalytic activity;GO:0004721//phosphoprotein phosphatase activity;GO:0004725//protein tyrosine phosphatase activity;GO:0016787//hydrolase activity;GO:0016788//hydrolase activity, acting on ester bonds;GO:0016791//phosphatase activity;GO:0033549//MAP kinase phosphatase activity;GO:0033550//MAP kinase tyrosine phosphatase activity;GO:0042578//phosphoric e…	-
gene-CJI97_000308	269	14.727	248	14.1877	202	9.11974	408	14.656	174	10.748	341	12.9413	252	15.7801	149	9.4015	116	4.84083	PGLS01000001.1	656850	657854	-	1005	gene-CJI97_000308	-	-	-	-	-	-	-	-	-	-
gene-CJI97_000309	686	26.3211	778	31.1929	809	25.5974	1173	29.5304	611	26.4508	955	25.4006	679	29.7986	561	24.8079	597	17.4604	PGLS01000001.1	657953	659386	+	1434	gene-CJI97_000309	-	-	-	-	sp|P87236|MU154_SCHPO Meiotically up-regulated gene 154 protein OS=Schizosaccharomyces pombe (strain 972 / ATCC 24843) OX=284812 GN=mug154 PE=1 SV=1	-	-	-	-	-
gene-CJI97_000310	1065	50.8658	1194	59.5906	1369	53.9198	1823	57.1287	984	53.026	1594	52.7747	983	53.7002	900	49.5412	865	31.4914	PGLS01000001.1	659431	660582	-	1152	gene-CJI97_000310	-	-	-	-	sp|Q03790|NUP53_YEAST Nucleoporin NUP53 OS=Saccharomyces cerevisiae (strain ATCC 204508 / S288c) OX=559292 GN=NUP53 PE=1 SV=1	-	-	-	-	-
gene-CJI97_000311	840	53.1238	897	59.2787	991	51.6835	1583	65.6874	902	64.3626	1408	61.7267	778	56.2776	718	52.3338	620	29.8882	PGLS01000001.1	661100	661969	+	870	gene-CJI97_000311	GO:0000175;GO:0000176;GO:0000177;GO:0000178;GO:0000288;GO:0000291;GO:0000459;GO:0000460;GO:0000466;GO:0000467;GO:0000469;GO:0000956;GO:0003674;GO:0003676;GO:0003723;GO:0003824;GO:0004518;GO:0004527;GO:0004532;GO:0004540;GO:0005488;GO:0005575;GO:0005622;GO:0005623;GO:0005634;GO:0005654;GO:0005737;GO:0005829;GO:0006139;GO:0006364;GO:0006396;GO:0006399;GO:0006401;GO:0006402;GO:0006725;GO:0006807;GO:…	K12589	-	-	sp|Q12277|RRP42_YEAST Exosome complex component RRP42 OS=Saccharomyces cerevisiae (strain ATCC 204508 / S288c) OX=559292 GN=RRP42 PE=1 SV=1	XP_023902632.1 exosome complex component RRP42-like [Quercus suber]	GO:0000288//nuclear-transcribed mRNA catabolic process, deadenylation-dependent decay;GO:0000291//nuclear-transcribed mRNA catabolic process, exonucleolytic;GO:0000459//exonucleolytic trimming involved in rRNA processing;GO:0000460//maturation of 5.8S rRNA;GO:0000466//maturation of 5.8S rRNA from tricistronic rRNA transcript (SSU-rRNA, 5.8S rRNA, LSU-rRNA);GO:0000467//exonucleolytic trimming to g…	GO:0000176//nuclear exosome (RNase complex);GO:0000177//cytoplasmic exosome (RNase complex);GO:0000178//exosome (RNase complex);GO:0005575//cellular_component;GO:0005622//intracellular anatomical structure;GO:0005623//obsolete cell;GO:0005634//nucleus;GO:0005654//nucleoplasm;GO:0005737//cytoplasm;GO:0005829//cytosol;GO:0031974//membrane-enclosed lumen;GO:0031981//nuclear lumen;GO:0032991//protein…	GO:0000175//3'-5'-exoribonuclease activity;GO:0003674//molecular_function;GO:0003676//nucleic acid binding;GO:0003723//RNA binding;GO:0003824//catalytic activity;GO:0004518//nuclease activity;GO:0004527//exonuclease activity;GO:0004532//exoribonuclease activity;GO:0004540//ribonuclease activity;GO:0005488//binding;GO:0008408//3'-5' exonuclease activity;GO:0016787//hydrolase activity;GO:0016788//h…	ko03018(RNA degradation)
gene-CJI97_000312	1593	20.7649	1749	23.8232	2275	24.4548	2750	23.52	1327	19.5165	2732	24.6862	1531	22.8263	1376	20.6719	1383	13.7415	PGLS01000001.1	661990	666210	-	4221	gene-CJI97_000312	GO:0000154;GO:0000451;GO:0000453;GO:0001510;GO:0003674;GO:0003676;GO:0003723;GO:0003824;GO:0005488;GO:0005575;GO:0005622;GO:0005623;GO:0005634;GO:0006139;GO:0006355;GO:0006357;GO:0006364;GO:0006396;GO:0006399;GO:0006400;GO:0006725;GO:0006807;GO:0008033;GO:0008150;GO:0008152;GO:0008168;GO:0008171;GO:0008173;GO:0008175;GO:0008649;GO:0008757;GO:0009451;GO:0009889;GO:0009987;GO:0010467;GO:0010468;GO:…	-	-	-	sp|Q07527|TRM3_YEAST tRNA (guanosine(18)-2&apos;-O)-methyltransferase OS=Saccharomyces cerevisiae (strain ATCC 204508 / S288c) OX=559292 GN=TRM3 PE=1 SV=1	VAI25798.1 unnamed protein product [Triticum turgidum subsp. durum]	GO:0000154//rRNA modification;GO:0000451//rRNA 2'-O-methylation;GO:0000453//enzyme-directed rRNA 2'-O-methylation;GO:0001510//RNA methylation;GO:0006139//nucleobase-containing compound metabolic process;GO:0006355//regulation of transcription, DNA-templated;GO:0006357//regulation of transcription by RNA polymerase II;GO:0006364//rRNA processing;GO:0006396//RNA processing;GO:0006399//tRNA metaboli…	GO:0005575//cellular_component;GO:0005622//intracellular anatomical structure;GO:0005623//obsolete cell;GO:0005634//nucleus;GO:0043226//organelle;GO:0043227//membrane-bounded organelle;GO:0043229//intracellular organelle;GO:0043231//intracellular membrane-bounded organelle;GO:0044424//obsolete intracellular part;GO:0044464//obsolete cell part;	GO:0003674//molecular_function;GO:0003676//nucleic acid binding;GO:0003723//RNA binding;GO:0003824//catalytic activity;GO:0005488//binding;GO:0008168//methyltransferase activity;GO:0008171//O-methyltransferase activity;GO:0008173//RNA methyltransferase activity;GO:0008175//tRNA methyltransferase activity;GO:0008649//rRNA methyltransferase activity;GO:0008757//S-adenosylmethionine-dependent methyl…	-
gene-CJI97_000313	1370	69.2184	1472	77.7151	1587	66.122	1503	49.8255	886	50.507	1562	54.707	757	43.7465	727	42.3334	1151	44.3277	PGLS01000001.1	666977	668115	+	1089	gene-CJI97_000313	-	-	-	-	-	KAB8754756.1 hypothetical protein FH972_026547 [Carpinus fangiana]	-	-	-	-
gene-CJI97_000314	1766	51.1675	1739	52.6502	2051	49.0047	2513	47.7736	1267	41.4188	2167	43.5235	1344	44.5399	1405	46.9168	2514	55.5224	PGLS01000001.1	668135	670033	-	1899	gene-CJI97_000314	-	-	-	-	sp|Q6BHN9|SNX41_DEBHA Sorting nexin-41 OS=Debaryomyces hansenii (strain ATCC 36239 / CBS 767 / BCRC 21394 / JCM 1990 / NBRC 0083 / IGC 2968) OX=284592 GN=SNX41 PE=3 SV=2	KAB8349731.1 hypothetical protein FH972_023746 [Carpinus fangiana]	-	-	-	-
gene-CJI97_000315	3952	152.271	3732	150.259	3988	126.714	5729	144.834	3318	144.243	5147	137.472	3232	142.435	2810	124.783	3533	103.763	PGLS01000001.1	671755	673182	+	1428	gene-CJI97_000315	-	-	-	-	-	KAB8346030.1 hypothetical protein FH972_023082 [Carpinus fangiana]	-	-	-	-
gene-CJI97_000316	3656	142.969	3263	133.336	3908	126.025	5540	142.146	2865	126.409	5054	137.003	2907	130.025	2390	107.716	4130	123.107	PGLS01000001.1	673193	674700	-	1407	gene-CJI97_000316	-	-	-	-	-	-	-	-	-	-
gene-CJI97_000317	1679	50.9825	1739	55.1781	2019	50.5563	2517	50.147	1204	41.2491	2222	46.7709	1194	41.4688	1112	38.9156	938	21.7106	PGLS01000001.1	675039	676850	-	1812	gene-CJI97_000317	-	K20196	-	-	sp|Q86ZC1|KINH_BOTFU Kinesin heavy chain OS=Botryotinia fuckeliana OX=40559 GN=klp1 PE=3 SV=1	XP_023908859.1 kinesin heavy chain-like [Quercus suber]	-	-	-	-
gene-CJI97_000318	0	0	0	0	1	0.515602	1	0.41024	0	0	3	1.30025	2	1.43028	0	0	1	0.47659	PGLS01000001.1	677465	677552	-	88	gene-CJI97_000318	-	-	-	-	-	-	-	-	-	-
gene-CJI97_000319	78	4.05254	86	4.66905	99	4.24167	129	4.39758	92	5.39309	149	5.36636	86	5.11066	72	4.31135	117	4.63359	PGLS01000001.1	679531	680589	-	1059	gene-CJI97_000319	-	-	-	-	sp|B3EL75|ADE_CHLPB Adenine deaminase OS=Chlorobium phaeobacteroides (strain BS1) OX=331678 GN=Cphamn1_1745 PE=3 SV=1	GAX80671.1 hypothetical protein CEUSTIGMA_g8106.t1 [Chlamydomonas eustigma]	-	-	-	-
gene-CJI97_000320	3096	121.328	3023	123.793	4016	129.785	4991	128.334	2908	128.58	5129	139.333	2719	121.876	2438	110.114	2924	87.345	PGLS01000001.1	681951	683354	+	1404	gene-CJI97_000320	-	K00058	-	-	sp|P40510|SER33_YEAST D-3-phosphoglycerate dehydrogenase 2 OS=Saccharomyces cerevisiae (strain ATCC 204508 / S288c) OX=559292 GN=SER33 PE=1 SV=1	XP_023882336.1 D-3-phosphoglycerate dehydrogenase 2-like [Quercus suber]	-	-	-	ko00680(Methane metabolism);ko00270(Cysteine and methionine metabolism);ko00260(Glycine, serine and threonine metabolism)
gene-CJI97_000321	1275	36.9415	1185	35.8772	1735	41.4545	1411	26.8239	719	23.5044	1487	29.8659	618	20.4804	1253	41.8411	11856	261.843	PGLS01000001.1	683506	685404	-	1899	gene-CJI97_000321	GO:0003674;GO:0005215;GO:0005351;GO:0005354;GO:0005355;GO:0005365;GO:0005402;GO:0005575;GO:0005623;GO:0005886;GO:0006810;GO:0006811;GO:0006812;GO:0007275;GO:0008150;GO:0008324;GO:0008643;GO:0008645;GO:0009653;GO:0009791;GO:0010015;GO:0010101;GO:0010102;GO:0010311;GO:0015075;GO:0015077;GO:0015078;GO:0015144;GO:0015145;GO:0015146;GO:0015148;GO:0015149;GO:0015166;GO:0015168;GO:0015291;GO:0015293;GO:…	-	-	-	sp|Q9XIH7|PLT1_ARATH Putative polyol transporter 1 OS=Arabidopsis thaliana OX=3702 GN=PLT1 PE=3 SV=1	XP_023908846.1 LOW QUALITY PROTEIN: uncharacterized protein LOC112020519 [Quercus suber]	GO:0006810//transport;GO:0006811//ion transport;GO:0006812//cation transport;GO:0007275//multicellular organism development;GO:0008150//biological_process;GO:0008643//carbohydrate transport;GO:0008645//hexose transmembrane transport;GO:0009653//anatomical structure morphogenesis;GO:0009791//post-embryonic development;GO:0010015//root morphogenesis;GO:0010101//post-embryonic root morphogenesis;GO:…	GO:0005575//cellular_component;GO:0005623//obsolete cell;GO:0005886//plasma membrane;GO:0016020//membrane;GO:0042995//cell projection;GO:0044464//obsolete cell part;GO:0071944//cell periphery;GO:0090406//pollen tube;GO:0120025//plasma membrane bounded cell projection;	GO:0003674//molecular_function;GO:0005215//transporter activity;GO:0005351//carbohydrate:proton symporter activity;GO:0005354//galactose transmembrane transporter activity;GO:0005355//glucose transmembrane transporter activity;GO:0005365//myo-inositol transmembrane transporter activity;GO:0005402//carbohydrate:cation symporter activity;GO:0008324//cation transmembrane transporter activity;GO:0015…	-
gene-CJI97_000322	188	30.2455	200	33.6225	205	27.1972	234	24.7007	120	21.7822	203	22.6391	90	16.5612	93	17.2438	207	25.3847	PGLS01000001.1	686375	686716	-	342	gene-CJI97_000322	-	K03671	-	-	sp|Q1RQI9|THIO_MALSM Thioredoxin (Fragment) OS=Malassezia sympodialis OX=76777 PE=1 SV=1	KAG1670575.1 hypothetical protein FOA52_012147 [Chlamydomonas sp. UWO 241]	-	-	-	-
gene-CJI97_000323	7644	143.347	7848	153.789	9716	150.253	10262	126.268	5803	122.783	9399	122.183	6114	131.142	6262	135.341	8147	116.457	PGLS01000001.1	688188	691121	+	2934	gene-CJI97_000323	GO:0000502;GO:0005575;GO:0005622;GO:0005623;GO:0005634;GO:0005737;GO:0005829;GO:0005838;GO:0005886;GO:0006508;GO:0006511;GO:0006807;GO:0008150;GO:0008152;GO:0008540;GO:0009056;GO:0009057;GO:0009987;GO:0010498;GO:0016020;GO:0019538;GO:0019941;GO:0022624;GO:0030163;GO:0031597;GO:0032991;GO:0034515;GO:0043161;GO:0043170;GO:0043226;GO:0043227;GO:0043229;GO:0043231;GO:0043632;GO:0044237;GO:0044238;GO:…	K03032	-	-	sp|Q75CF3|RPN2_ASHGO 26S proteasome regulatory subunit RPN2 OS=Ashbya gossypii (strain ATCC 10895 / CBS 109.51 / FGSC 9923 / NRRL Y-1056) OX=284811 GN=RPN2 PE=3 SV=1	XP_023918740.1 26S proteasome non-ATPase regulatory subunit 1-like [Quercus suber]	GO:0006508//proteolysis;GO:0006511//ubiquitin-dependent protein catabolic process;GO:0006807//nitrogen compound metabolic process;GO:0008150//biological_process;GO:0008152//metabolic process;GO:0009056//catabolic process;GO:0009057//macromolecule catabolic process;GO:0009987//cellular process;GO:0010498//proteasomal protein catabolic process;GO:0019538//protein metabolic process;GO:0019941//modif…	GO:0000502//proteasome complex;GO:0005575//cellular_component;GO:0005622//intracellular anatomical structure;GO:0005623//obsolete cell;GO:0005634//nucleus;GO:0005737//cytoplasm;GO:0005829//cytosol;GO:0005838//proteasome regulatory particle;GO:0005886//plasma membrane;GO:0008540//proteasome regulatory particle, base subcomplex;GO:0016020//membrane;GO:0022624//proteasome accessory complex;GO:003159…	-	ko03050(Proteasome)
gene-CJI97_000324	4041	151.872	3675	144.325	4576	141.822	5781	142.555	2925	124.031	4920	128.178	2915	125.306	2795	121.065	3266	93.5628	PGLS01000001.1	691621	693084	+	1464	gene-CJI97_000324	-	K04718	-	-	sp|Q06147|LCB5_YEAST Sphingoid long chain base kinase 5 OS=Saccharomyces cerevisiae (strain ATCC 204508 / S288c) OX=559292 GN=LCB5 PE=1 SV=1	XP_009350217.1 PREDICTED: sphingoid long chain base kinase 4-like [Pyrus x bretschneideri]	-	-	-	ko00600(Sphingolipid metabolism)
gene-CJI97_000325	11328	203.088	10707	200.584	12866	190.215	17140	201.62	9295	188.018	14842	184.453	8775	179.939	8109	167.551	14604	199.574	PGLS01000001.1	693988	697056	+	3069	gene-CJI97_000325	-	-	-	-	sp|P38167|ECM21_YEAST Protein ECM21 OS=Saccharomyces cerevisiae (strain ATCC 204508 / S288c) OX=559292 GN=ECM21 PE=1 SV=2	-	-	-	-	-
gene-CJI97_000326	1258	43.2063	1277	45.8304	1542	43.6736	2159	48.6531	1192	46.1913	1912	45.5213	1138	44.7048	1184	46.8669	2153	56.365	PGLS01000001.1	697152	698753	+	1602	gene-CJI97_000326	GO:0000003;GO:0003006;GO:0003674;GO:0003824;GO:0004729;GO:0005575;GO:0005622;GO:0005623;GO:0005737;GO:0005739;GO:0005740;GO:0005743;GO:0006725;GO:0006778;GO:0006779;GO:0006783;GO:0006807;GO:0007275;GO:0008150;GO:0008152;GO:0009058;GO:0009507;GO:0009526;GO:0009528;GO:0009536;GO:0009706;GO:0009790;GO:0009791;GO:0009793;GO:0009941;GO:0009987;GO:0010154;GO:0015994;GO:0015995;GO:0016020;GO:0016491;GO:…	K00231	-	-	sp|P40012|PPOX_YEAST Protoporphyrinogen oxidase OS=Saccharomyces cerevisiae (strain ATCC 204508 / S288c) OX=559292 GN=HEM14 PE=1 SV=1	XP_023926331.1 protoporphyrinogen oxidase-like [Quercus suber]	GO:0000003//reproduction;GO:0003006//developmental process involved in reproduction;GO:0006725//cellular aromatic compound metabolic process;GO:0006778//porphyrin-containing compound metabolic process;GO:0006779//porphyrin-containing compound biosynthetic process;GO:0006783//heme biosynthetic process;GO:0006807//nitrogen compound metabolic process;GO:0007275//multicellular organism development;GO…	GO:0005575//cellular_component;GO:0005622//intracellular anatomical structure;GO:0005623//obsolete cell;GO:0005737//cytoplasm;GO:0005739//mitochondrion;GO:0005740//mitochondrial envelope;GO:0005743//mitochondrial inner membrane;GO:0009507//chloroplast;GO:0009526//plastid envelope;GO:0009528//plastid inner membrane;GO:0009536//plastid;GO:0009706//chloroplast inner membrane;GO:0009941//chloroplast …	GO:0003674//molecular_function;GO:0003824//catalytic activity;GO:0004729//oxygen-dependent protoporphyrinogen oxidase activity;GO:0016491//oxidoreductase activity;GO:0016627//oxidoreductase activity, acting on the CH-CH group of donors;GO:0016634//oxidoreductase activity, acting on the CH-CH group of donors, oxygen as acceptor;GO:0070818//protoporphyrinogen oxidase activity;	ko00860(Porphyrin metabolism)
gene-CJI97_000327	70	10.8799	93	15.1045	60	7.69033	96	9.79012	52	9.11898	101	10.882	33	5.86659	54	9.67314	33	3.90966	PGLS01000001.1	698773	699126	-	354	gene-CJI97_000327	GO:0000245;GO:0000354;GO:0000375;GO:0000377;GO:0000398;GO:0001650;GO:0003674;GO:0003676;GO:0003723;GO:0005488;GO:0005575;GO:0005622;GO:0005623;GO:0005634;GO:0005654;GO:0005681;GO:0005684;GO:0005685;GO:0005686;GO:0005730;GO:0005737;GO:0006139;GO:0006396;GO:0006397;GO:0006725;GO:0006807;GO:0008150;GO:0008152;GO:0008380;GO:0009987;GO:0010467;GO:0015030;GO:0016043;GO:0016070;GO:0016071;GO:0016604;GO:…	K11094	-	-	sp|Q7LL14|RU2B_SCHPO Probable U2 small nuclear ribonucleoprotein B&apos;&apos; OS=Schizosaccharomyces pombe (strain 972 / ATCC 24843) OX=284812 GN=msl1 PE=1 SV=1	RZC55790.1 hypothetical protein C5167_014641, partial [Papaver somniferum]	GO:0000245//spliceosomal complex assembly;GO:0000354//cis assembly of pre-catalytic spliceosome;GO:0000375//RNA splicing, via transesterification reactions;GO:0000377//RNA splicing, via transesterification reactions with bulged adenosine as nucleophile;GO:0000398//mRNA splicing, via spliceosome;GO:0006139//nucleobase-containing compound metabolic process;GO:0006396//RNA processing;GO:0006397//mRN…	GO:0001650//fibrillar center;GO:0005575//cellular_component;GO:0005622//intracellular anatomical structure;GO:0005623//obsolete cell;GO:0005634//nucleus;GO:0005654//nucleoplasm;GO:0005681//spliceosomal complex;GO:0005684//U2-type spliceosomal complex;GO:0005685//U1 snRNP;GO:0005686//U2 snRNP;GO:0005730//nucleolus;GO:0005737//cytoplasm;GO:0015030//Cajal body;GO:0016604//nuclear body;GO:0016607//nu…	GO:0003674//molecular_function;GO:0003676//nucleic acid binding;GO:0003723//RNA binding;GO:0005488//binding;GO:0017069//snRNA binding;GO:0030619//U1 snRNA binding;GO:0035613//RNA stem-loop binding;GO:0035614//snRNA stem-loop binding;GO:0097159//organic cyclic compound binding;GO:1901363//heterocyclic compound binding;	ko03040(Spliceosome)
gene-CJI97_000328	590	27.188	625	30.0955	607	23.0665	985	29.7819	488	25.3724	944	30.1549	419	22.0843	450	23.8993	309	10.8538	PGLS01000001.1	699238	700431	-	1194	gene-CJI97_000328	-	K02835	-	-	sp|P41767|RF1M_KLULA Peptide chain release factor 1, mitochondrial OS=Kluyveromyces lactis (strain ATCC 8585 / CBS 2359 / DSM 70799 / NBRC 1267 / NRRL Y-1140 / WM37) OX=284590 GN=MRF1 PE=3 SV=1	XP_023896152.1 uncharacterized protein LOC112008032 [Quercus suber]	-	-	-	-
gene-CJI97_000329	28	4.84462	22	3.9776	25	3.56706	44	4.99512	22	4.29479	32	3.83807	14	2.77061	18	3.5894	13	1.71453	PGLS01000001.1	700499	700816	+	318	gene-CJI97_000329	-	-	-	-	-	-	-	-	-	-
gene-CJI97_000330	1251	51.3284	1333	57.1514	1569	53.0874	1946	52.3883	1029	47.6357	1824	51.8783	1032	48.4313	1164	55.0429	870	27.2094	PGLS01000001.1	700862	702202	-	1341	gene-CJI97_000330	-	K17803	-	-	sp|Q06668|OMS1_YEAST Methyltransferase OMS1, mitochondrial OS=Saccharomyces cerevisiae (strain ATCC 204508 / S288c) OX=559292 GN=OMS1 PE=1 SV=1	XP_001417550.1 predicted protein, partial [Ostreococcus lucimarinus CCE9901]	-	-	-	-
gene-CJI97_000331	1457	62.7274	1483	66.7169	1963	69.6926	2006	56.6657	1248	60.6219	1932	57.6588	1134	55.8415	1436	71.2526	1642	53.8853	PGLS01000001.1	702650	703927	+	1278	gene-CJI97_000331	GO:0000502;GO:0003674;GO:0005198;GO:0005575;GO:0005622;GO:0005623;GO:0005634;GO:0005737;GO:0005829;GO:0005838;GO:0005911;GO:0006508;GO:0006511;GO:0006807;GO:0008150;GO:0008152;GO:0008541;GO:0009056;GO:0009057;GO:0009506;GO:0009987;GO:0010035;GO:0010038;GO:0016043;GO:0019538;GO:0019941;GO:0022607;GO:0022624;GO:0030054;GO:0030154;GO:0030163;GO:0032502;GO:0032991;GO:0034622;GO:0042221;GO:0043170;GO:…	K03036	-	-	sp|Q12377|RPN6_YEAST 26S proteasome regulatory subunit RPN6 OS=Saccharomyces cerevisiae (strain ATCC 204508 / S288c) OX=559292 GN=RPN6 PE=1 SV=3	XP_023911932.1 probable 26S proteasome regulatory subunit rpn6 [Quercus suber]	GO:0006508//proteolysis;GO:0006511//ubiquitin-dependent protein catabolic process;GO:0006807//nitrogen compound metabolic process;GO:0008150//biological_process;GO:0008152//metabolic process;GO:0009056//catabolic process;GO:0009057//macromolecule catabolic process;GO:0009987//cellular process;GO:0010035//response to inorganic substance;GO:0010038//response to metal ion;GO:0016043//cellular compon…	GO:0000502//proteasome complex;GO:0005575//cellular_component;GO:0005622//intracellular anatomical structure;GO:0005623//obsolete cell;GO:0005634//nucleus;GO:0005737//cytoplasm;GO:0005829//cytosol;GO:0005838//proteasome regulatory particle;GO:0005911//cell-cell junction;GO:0008541//proteasome regulatory particle, lid subcomplex;GO:0009506//plasmodesma;GO:0022624//proteasome accessory complex;GO:0…	GO:0003674//molecular_function;GO:0005198//structural molecule activity;	ko03050(Proteasome)
gene-CJI97_000332	1370	32.008	1541	37.6216	1871	36.0479	2548	39.0597	1064	28.0477	2138	34.6263	1488	39.7637	1436	38.667	1539	27.4079	PGLS01000001.1	703958	706312	-	2355	gene-CJI97_000332	GO:0000972;GO:0000973;GO:0003674;GO:0005198;GO:0005575;GO:0005622;GO:0005623;GO:0005634;GO:0005635;GO:0005643;GO:0006355;GO:0006403;GO:0006405;GO:0006406;GO:0006606;GO:0006611;GO:0006810;GO:0006886;GO:0006913;GO:0006996;GO:0006997;GO:0006999;GO:0008104;GO:0008150;GO:0008152;GO:0009889;GO:0009987;GO:0010467;GO:0010468;GO:0010556;GO:0012505;GO:0015031;GO:0015833;GO:0015931;GO:0016020;GO:0016043;GO:…	-	-	-	sp|P52891|NUP84_YEAST Nucleoporin NUP84 OS=Saccharomyces cerevisiae (strain ATCC 204508 / S288c) OX=559292 GN=NUP84 PE=1 SV=1	-	GO:0000972//transcription-dependent tethering of RNA polymerase II gene DNA at nuclear periphery;GO:0000973//posttranscriptional tethering of RNA polymerase II gene DNA at nuclear periphery;GO:0006355//regulation of transcription, DNA-templated;GO:0006403//RNA localization;GO:0006405//RNA export from nucleus;GO:0006406//mRNA export from nucleus;GO:0006606//protein import into nucleus;GO:0006611//…	GO:0005575//cellular_component;GO:0005622//intracellular anatomical structure;GO:0005623//obsolete cell;GO:0005634//nucleus;GO:0005635//nuclear envelope;GO:0005643//nuclear pore;GO:0012505//endomembrane system;GO:0016020//membrane;GO:0031080//nuclear pore outer ring;GO:0031090//organelle membrane;GO:0031965//nuclear membrane;GO:0031967//organelle envelope;GO:0031974//membrane-enclosed lumen;GO:00…	GO:0003674//molecular_function;GO:0005198//structural molecule activity;GO:0017056//structural constituent of nuclear pore;	-
gene-CJI97_000333	77	6.99112	112	10.626	116	8.68525	152	9.05506	61	6.24889	131	8.24495	73	7.58098	75	7.84812	89	6.1595	PGLS01000001.1	707069	707674	-	606	gene-CJI97_000333	-	K12849	-	-	sp|Q9UUD2|PRP38_SCHPO Pre-mRNA-splicing factor 38 OS=Schizosaccharomyces pombe (strain 972 / ATCC 24843) OX=284812 GN=prp38 PE=3 SV=1	XP_011015409.1 PREDICTED: pre-mRNA-splicing factor 38A-like [Populus euphratica]	-	-	-	ko03040(Spliceosome)
gene-CJI97_000334	2208	116.366	2317	127.6	2844	123.602	3362	116.257	2063	122.672	3231	118.039	1979	119.294	2041	123.971	3322	133.453	PGLS01000001.1	707935	708978	-	1044	gene-CJI97_000334	-	-	-	-	sp|P40531|GVP36_YEAST Protein GVP36 OS=Saccharomyces cerevisiae (strain ATCC 204508 / S288c) OX=559292 GN=GVP36 PE=1 SV=1	XP_023872660.1 protein GVP36-like [Quercus suber]	-	-	-	-
gene-CJI97_000335	689	48.6019	705	51.9661	760	44.2096	1209	55.9567	611	48.6287	984	48.1161	615	49.6198	626	50.8928	633	34.0359	PGLS01000001.1	710281	711060	+	780	gene-CJI97_000335	-	K07952	-	-	sp|Q02804|ARL3_YEAST ADP-ribosylation factor-like protein 3 OS=Saccharomyces cerevisiae (strain ATCC 204508 / S288c) OX=559292 GN=ARL3 PE=1 SV=1	XP_023871925.1 ADP-ribosylation factor-like protein 3 [Quercus suber]	-	-	-	-
gene-CJI97_000336	188059	2090.34	136281	1582.91	224947	2061.92	214915	1567.41	151925	1905.33	228687	1762.08	183636	2334.68	207657	2660.22	518886	4396.37	PGLS01000001.1	712246	717247	+	4950	gene-CJI97_000336	-	-	-	-	-	-	-	-	-	-
gene-CJI97_000337	1855	157.506	1894	168.047	2432	170.289	2740	152.65	1728	165.544	2724	160.333	1401	136.062	1721	168.416	1992	128.927	PGLS01000001.1	718985	719632	+	648	gene-CJI97_000337	-	-	-	-	sp|P33754|SEC66_YEAST Translocation protein SEC66 OS=Saccharomyces cerevisiae (strain ATCC 204508 / S288c) OX=559292 GN=SEC66 PE=1 SV=1	KAB8596108.1 hypothetical protein FH972_025817 [Carpinus fangiana]	-	-	-	-
gene-CJI97_000338	2924	41.8309	3086	46.1331	3400	40.1113	5302	49.7681	2424	39.1264	4588	45.4992	3122	51.0856	2623	43.248	2627	28.647	PGLS01000001.1	719978	723823	+	3846	gene-CJI97_000338	GO:0000003;GO:0000145;GO:0003674;GO:0005488;GO:0005515;GO:0005543;GO:0005546;GO:0005575;GO:0005576;GO:0005615;GO:0005622;GO:0005623;GO:0005737;GO:0005829;GO:0005886;GO:0005938;GO:0006810;GO:0006887;GO:0006892;GO:0006893;GO:0007154;GO:0008037;GO:0008104;GO:0008150;GO:0008289;GO:0009856;GO:0009875;GO:0009987;GO:0016020;GO:0016192;GO:0017016;GO:0017048;GO:0017049;GO:0019899;GO:0022414;GO:0031267;GO:…	-	-	-	sp|P33332|SEC3_YEAST Exocyst complex component SEC3 OS=Saccharomyces cerevisiae (strain ATCC 204508 / S288c) OX=559292 GN=SEC3 PE=1 SV=1	XP_023907185.1 exocyst complex component SEC3-like [Quercus suber]	GO:0000003//reproduction;GO:0006810//transport;GO:0006887//exocytosis;GO:0006892//post-Golgi vesicle-mediated transport;GO:0006893//Golgi to plasma membrane transport;GO:0007154//cell communication;GO:0008037//cell recognition;GO:0008104//protein localization;GO:0008150//biological_process;GO:0009856//pollination;GO:0009875//pollen-pistil interaction;GO:0009987//cellular process;GO:0016192//vesic…	GO:0000145//exocyst;GO:0005575//cellular_component;GO:0005576//extracellular region;GO:0005615//extracellular space;GO:0005622//intracellular anatomical structure;GO:0005623//obsolete cell;GO:0005737//cytoplasm;GO:0005829//cytosol;GO:0005886//plasma membrane;GO:0005938//cell cortex;GO:0016020//membrane;GO:0031982//vesicle;GO:0032991//protein-containing complex;GO:0043226//organelle;GO:0043227//me…	GO:0003674//molecular_function;GO:0005488//binding;GO:0005515//protein binding;GO:0005543//phospholipid binding;GO:0005546//phosphatidylinositol-4,5-bisphosphate binding;GO:0008289//lipid binding;GO:0019899//enzyme binding;GO:0031267//small GTPase binding;GO:0035091//phosphatidylinositol binding;GO:0043167//ion binding;GO:0043168//anion binding;GO:0051020//GTPase binding;GO:1901981//phosphatidyli…	-
gene-CJI97_000339	2057	251.507	2134	272.651	3144	317.006	3689	295.949	2373	327.364	3508	297.329	2082	291.168	2246	316.5	3676	342.603	PGLS01000001.1	724118	724567	+	450	gene-CJI97_000339	-	-	-	-	sp|P00424|COX5A_YEAST Cytochrome c oxidase subunit 5A, mitochondrial OS=Saccharomyces cerevisiae (strain ATCC 204508 / S288c) OX=559292 GN=COX5A PE=1 SV=1	XP_023907072.1 cytochrome c oxidase polypeptide 5, mitochondrial-like [Quercus suber]	-	-	-	-
gene-CJI97_000340	737	14.9523	720	15.264	968	16.1951	1363	18.1437	685	15.68	1327	18.6625	485	11.2545	510	11.925	671	10.3767	PGLS01000001.1	724742	727453	-	2712	gene-CJI97_000340	-	K06632	-	-	sp|Q5AP97|SWE1_CANAL Mitosis inhibitor protein kinase SWE1 OS=Candida albicans (strain SC5314 / ATCC MYA-2876) OX=237561 GN=SWE1 PE=1 SV=2	XP_023895879.1 mitosis inhibitor protein kinase wee1-like [Quercus suber]	-	-	-	-
gene-CJI97_000341	4496	158.879	4381	161.775	4228	123.209	6147	142.526	2877	114.709	4995	122.359	2634	106.464	2076	84.5504	5144	138.561	PGLS01000001.1	730852	732408	+	1557	gene-CJI97_000341	GO:0000976;GO:0000977;GO:0000981;GO:0001012;GO:0001067;GO:0001085;GO:0001228;GO:0003674;GO:0003676;GO:0003677;GO:0003682;GO:0003690;GO:0003700;GO:0005488;GO:0005515;GO:0005575;GO:0005622;GO:0005623;GO:0005634;GO:0005667;GO:0006139;GO:0006351;GO:0006355;GO:0006357;GO:0006366;GO:0006725;GO:0006807;GO:0007275;GO:0008134;GO:0008150;GO:0008152;GO:0009058;GO:0009059;GO:0009314;GO:0009416;GO:0009628;GO:…	-	-	-	sp|Q5AP95|SFU1_CANAL Suppressor of ferric uptake 1 OS=Candida albicans (strain SC5314 / ATCC MYA-2876) OX=237561 GN=SFU1 PE=1 SV=2	XP_023883054.1 GATA factor SREP-like [Quercus suber]	GO:0006139//nucleobase-containing compound metabolic process;GO:0006351//transcription, DNA-templated;GO:0006355//regulation of transcription, DNA-templated;GO:0006357//regulation of transcription by RNA polymerase II;GO:0006366//transcription by RNA polymerase II;GO:0006725//cellular aromatic compound metabolic process;GO:0006807//nitrogen compound metabolic process;GO:0007275//multicellular org…	GO:0005575//cellular_component;GO:0005622//intracellular anatomical structure;GO:0005623//obsolete cell;GO:0005634//nucleus;GO:0005667//transcription regulator complex;GO:0032991//protein-containing complex;GO:0043226//organelle;GO:0043227//membrane-bounded organelle;GO:0043229//intracellular organelle;GO:0043231//intracellular membrane-bounded organelle;GO:0044424//obsolete intracellular part;GO…	GO:0000976//transcription cis-regulatory region binding;GO:0000977//RNA polymerase II transcription regulatory region sequence-specific DNA binding;GO:0000981//DNA-binding transcription factor activity, RNA polymerase II-specific;GO:0001067//transcription regulatory region nucleic acid binding;GO:0001228//DNA-binding transcription activator activity, RNA polymerase II-specific;GO:0003674//molecul…	-
gene-CJI97_000342	618	39.2192	673	44.6295	815	42.6516	993	41.3476	579	41.4577	912	40.1204	557	40.4307	546	39.9347	564	27.2827	PGLS01000001.1	732630	733496	+	867	gene-CJI97_000342	-	K15109	-	-	sp|P32331|YMC1_YEAST Mitochondrial glycine transporter YMC1 OS=Saccharomyces cerevisiae (strain ATCC 204508 / S288c) OX=559292 GN=YMC1 PE=1 SV=2	XP_023918941.1 carrier protein YMC1, mitochondrial-like [Quercus suber]	-	-	-	-
gene-CJI97_000343	479	52.2918	544	62.0575	620	55.816	633	45.3412	405	49.8851	651	49.2652	334	41.7053	475	59.764	712	59.2485	PGLS01000001.1	734660	735163	+	504	gene-CJI97_000343	-	-	-	-	-	-	-	-	-	-
gene-CJI97_000344	987	101.128	996	106.638	1168	98.6883	1259	84.6392	800	92.483	1392	98.8677	647	75.8237	749	88.4473	494	38.5816	PGLS01000001.1	735299	735890	-	537	gene-CJI97_000344	-	K17783	-	-	sp|P27882|ERV1_YEAST Mitochondrial FAD-linked sulfhydryl oxidase ERV1 OS=Saccharomyces cerevisiae (strain ATCC 204508 / S288c) OX=559292 GN=ERV1 PE=1 SV=2	XP_023923817.1 mitochondrial FAD-linked sulfhydryl oxidase ERV1-like [Quercus suber]	-	-	-	-
gene-CJI97_000345	175	14.6555	231	20.2149	335	23.1354	298	16.3746	160	15.1182	311	18.0545	154	14.7513	163	15.7326	112	7.14958	PGLS01000001.1	736083	736739	-	657	gene-CJI97_000345	-	K07023	-	-	sp|P38331|YB92_YEAST 5&apos;-deoxynucleotidase YBR242W OS=Saccharomyces cerevisiae (strain ATCC 204508 / S288c) OX=559292 GN=YBR242W PE=1 SV=1	KAG6599129.1 5&apos;-deoxynucleotidase HDDC2, partial [Cucurbita argyrosperma subsp. sororia]	-	-	-	ko00240(Pyrimidine metabolism);ko00230(Purine metabolism)
gene-CJI97_000346	3053	373.287	3480	444.623	5040	508.177	5234	419.896	3448	475.665	5577	472.691	2299	321.515	3281	462.35	4045	376.994	PGLS01000001.1	737663	738112	-	450	gene-CJI97_000346	-	K02900	-	-	sp|P02406|RL28_YEAST 60S ribosomal protein L28 OS=Saccharomyces cerevisiae (strain ATCC 204508 / S288c) OX=559292 GN=RPL28 PE=1 SV=3	PSC74966.1 60S ribosomal L27a-3 [Micractinium conductrix]	-	-	-	ko03010(Ribosome)
gene-CJI97_000347	1192	44.7069	1390	54.4766	1752	54.1878	2079	51.1617	1122	47.4798	1830	47.5785	1123	48.1753	1281	55.3727	1923	54.9765	PGLS01000001.1	738396	739862	-	1467	gene-CJI97_000347	GO:0003674;GO:0005215;GO:0005351;GO:0005355;GO:0005402;GO:0005575;GO:0005622;GO:0005623;GO:0005737;GO:0006810;GO:0006811;GO:0006812;GO:0008150;GO:0008324;GO:0008643;GO:0008645;GO:0009507;GO:0009526;GO:0009536;GO:0009941;GO:0015075;GO:0015077;GO:0015078;GO:0015144;GO:0015145;GO:0015149;GO:0015291;GO:0015293;GO:0015294;GO:0015295;GO:0015318;GO:0015672;GO:0015749;GO:0022804;GO:0022857;GO:0022890;GO:…	-	-	-	sp|P38142|YB91_YEAST Probable metabolite transport protein YBR241C OS=Saccharomyces cerevisiae (strain ATCC 204508 / S288c) OX=559292 GN=YBR241C PE=1 SV=1	XP_023904982.1 probable metabolite transport protein YBR241C [Quercus suber]	GO:0006810//transport;GO:0006811//ion transport;GO:0006812//cation transport;GO:0008150//biological_process;GO:0008643//carbohydrate transport;GO:0008645//hexose transmembrane transport;GO:0015749//monosaccharide transmembrane transport;GO:0034219//carbohydrate transmembrane transport;GO:0034220//ion transmembrane transport;GO:0046323//glucose import;GO:0051179//localization;GO:0051234//establish…	GO:0005575//cellular_component;GO:0005622//intracellular anatomical structure;GO:0005623//obsolete cell;GO:0005737//cytoplasm;GO:0009507//chloroplast;GO:0009526//plastid envelope;GO:0009536//plastid;GO:0009941//chloroplast envelope;GO:0031967//organelle envelope;GO:0031975//envelope;GO:0043226//organelle;GO:0043227//membrane-bounded organelle;GO:0043229//intracellular organelle;GO:0043231//intrac…	GO:0003674//molecular_function;GO:0005215//transporter activity;GO:0005351//carbohydrate:proton symporter activity;GO:0005355//glucose transmembrane transporter activity;GO:0005402//carbohydrate:cation symporter activity;GO:0008324//cation transmembrane transporter activity;GO:0015075//ion transmembrane transporter activity;GO:0015078//proton transmembrane transporter activity;GO:0015144//carbohy…	-
gene-CJI97_000348	2319	77.6118	2590	90.5782	2431	67.0935	4005	87.947	1848	69.7824	3179	73.7528	1932	73.9571	1847	71.243	1648	42.042	PGLS01000001.1	739990	741860	-	1644	gene-CJI97_000348	-	-	-	-	sp|A3LQV7|ERT1_PICST Transcription activator of gluconeogenesis ERT1 OS=Scheffersomyces stipitis (strain ATCC 58785 / CBS 6054 / NBRC 10063 / NRRL Y-11545) OX=322104 GN=ERT1 PE=3 SV=2	KAF7846488.1 hypothetical protein BT93_L4248 [Corymbia citriodora subsp. variegata]	-	-	-	-
gene-CJI97_000349	138	8.6677	163	10.6982	202	10.4627	178	7.33561	92	6.51973	204	8.8821	75	5.38805	102	7.38368	85	4.06952	PGLS01000001.1	742926	743801	-	876	gene-CJI97_000349	-	-	-	-	-	XP_023896102.1 uncharacterized protein LOC112007983 [Quercus suber]	-	-	-	-
gene-CJI97_000350	513	26.8051	558	30.4671	839	36.1519	590	20.2276	406	23.9356	644	23.3264	400	23.906	536	32.2785	794	31.6242	PGLS01000001.1	744060	745112	+	1053	gene-CJI97_000350	GO:0005575;GO:0005622;GO:0005623;GO:0005737;GO:0005829;GO:0044424;GO:0044444;GO:0044464	-	-	-	sp|A0A024SMV2|XDH_HYPJR D-xylose 1-dehydrogenase (NADP(+)) OS=Hypocrea jecorina (strain ATCC 56765 / BCRC 32924 / NRRL 11460 / Rut C-30) OX=1344414 GN=xyd1 PE=1 SV=1	XP_023890923.1 D-xylose 1-dehydrogenase (NADP(+))-like [Quercus suber]	-	GO:0005575//cellular_component;GO:0005622//intracellular anatomical structure;GO:0005623//obsolete cell;GO:0005737//cytoplasm;GO:0005829//cytosol;GO:0044424//obsolete intracellular part;GO:0044444//obsolete cytoplasmic part;GO:0044464//obsolete cell part;	-	-
gene-CJI97_000351	1680	81.2976	1605	81.1597	2560	102.159	2612	82.9341	1676	91.5081	2770	92.9199	1310	72.508	1573	87.7294	2165	79.8593	PGLS01000001.1	745512	746648	+	1137	gene-CJI97_000351	GO:0005575;GO:0005622;GO:0005623;GO:0005737;GO:0005829;GO:0006082;GO:0006139;GO:0006399;GO:0006412;GO:0006418;GO:0006518;GO:0006520;GO:0006725;GO:0006807;GO:0008150;GO:0008152;GO:0009058;GO:0009059;GO:0009987;GO:0010035;GO:0010038;GO:0010467;GO:0016070;GO:0019538;GO:0019752;GO:0034641;GO:0034645;GO:0034660;GO:0042221;GO:0043038;GO:0043039;GO:0043043;GO:0043170;GO:0043436;GO:0043603;GO:0043604;GO:…	K01874	-	-	sp|P46672|ARC1_YEAST tRNA-aminoacylation cofactor ARC1 OS=Saccharomyces cerevisiae (strain ATCC 204508 / S288c) OX=559292 GN=ARC1 PE=1 SV=2	KAB8342871.1 hypothetical protein FH972_022468 [Carpinus fangiana]	GO:0006082//organic acid metabolic process;GO:0006139//nucleobase-containing compound metabolic process;GO:0006399//tRNA metabolic process;GO:0006412//translation;GO:0006418//tRNA aminoacylation for protein translation;GO:0006518//peptide metabolic process;GO:0006520//cellular amino acid metabolic process;GO:0006725//cellular aromatic compound metabolic process;GO:0006807//nitrogen compound metab…	GO:0005575//cellular_component;GO:0005622//intracellular anatomical structure;GO:0005623//obsolete cell;GO:0005737//cytoplasm;GO:0005829//cytosol;GO:0044424//obsolete intracellular part;GO:0044444//obsolete cytoplasmic part;GO:0044464//obsolete cell part;	-	ko00970(Aminoacyl-tRNA biosynthesis);ko00450(Selenocompound metabolism)
gene-CJI97_000352	675	42.9852	741	49.3094	941	49.4166	1221	51.0178	623	44.7631	1063	46.9255	657	47.8549	736	54.0183	666	32.3287	PGLS01000001.1	746957	747820	+	864	gene-CJI97_000352	GO:0001510;GO:0003674;GO:0003824;GO:0005575;GO:0005622;GO:0005623;GO:0005634;GO:0005737;GO:0005829;GO:0006139;GO:0006396;GO:0006725;GO:0006807;GO:0008150;GO:0008152;GO:0008168;GO:0008173;GO:0009451;GO:0009987;GO:0010467;GO:0016070;GO:0016740;GO:0016741;GO:0032259;GO:0034641;GO:0036260;GO:0036261;GO:0043170;GO:0043226;GO:0043227;GO:0043229;GO:0043231;GO:0043412;GO:0043414;GO:0044237;GO:0044238;GO:…	K14292	-	-	sp|Q12052|TGS1_YEAST Trimethylguanosine synthase OS=Saccharomyces cerevisiae (strain ATCC 204508 / S288c) OX=559292 GN=TGS1 PE=1 SV=1	XP_020521129.1 trimethylguanosine synthase isoform X6 [Amborella trichopoda]	GO:0001510//RNA methylation;GO:0006139//nucleobase-containing compound metabolic process;GO:0006396//RNA processing;GO:0006725//cellular aromatic compound metabolic process;GO:0006807//nitrogen compound metabolic process;GO:0008150//biological_process;GO:0008152//metabolic process;GO:0009451//RNA modification;GO:0009987//cellular process;GO:0010467//gene expression;GO:0016070//RNA metabolic proce…	GO:0005575//cellular_component;GO:0005622//intracellular anatomical structure;GO:0005623//obsolete cell;GO:0005634//nucleus;GO:0005737//cytoplasm;GO:0005829//cytosol;GO:0043226//organelle;GO:0043227//membrane-bounded organelle;GO:0043229//intracellular organelle;GO:0043231//intracellular membrane-bounded organelle;GO:0044424//obsolete intracellular part;GO:0044444//obsolete cytoplasmic part;GO:00…	GO:0003674//molecular_function;GO:0003824//catalytic activity;GO:0008168//methyltransferase activity;GO:0008173//RNA methyltransferase activity;GO:0016740//transferase activity;GO:0016741//transferase activity, transferring one-carbon groups;GO:0071164//RNA trimethylguanosine synthase activity;GO:0140098//catalytic activity, acting on RNA;	-
gene-CJI97_000353	2100	99.2648	2032	100.368	2705	105.441	3313	102.752	1859	99.1454	3048	99.8738	1792	96.8857	1736	94.5744	2237	80.6011	PGLS01000001.1	748186	749349	+	1164	gene-CJI97_000353	GO:0000956;GO:0003674;GO:0005488;GO:0005575;GO:0005622;GO:0005623;GO:0005737;GO:0006139;GO:0006401;GO:0006402;GO:0006412;GO:0006518;GO:0006725;GO:0006807;GO:0006996;GO:0008150;GO:0008152;GO:0009056;GO:0009057;GO:0009058;GO:0009059;GO:0009892;GO:0009987;GO:0010467;GO:0010468;GO:0010605;GO:0010629;GO:0016043;GO:0016070;GO:0016071;GO:0016072;GO:0016075;GO:0019222;GO:0019439;GO:0019538;GO:0022411;GO:…	K06965	-	-	sp|Q9USL5|DOM34_SCHPO Protein dom34 OS=Schizosaccharomyces pombe (strain 972 / ATCC 24843) OX=284812 GN=dom34 PE=1 SV=1	GBG59018.1 hypothetical protein CBR_g24366 [Chara braunii]	GO:0000956//nuclear-transcribed mRNA catabolic process;GO:0006139//nucleobase-containing compound metabolic process;GO:0006401//RNA catabolic process;GO:0006402//mRNA catabolic process;GO:0006412//translation;GO:0006518//peptide metabolic process;GO:0006725//cellular aromatic compound metabolic process;GO:0006807//nitrogen compound metabolic process;GO:0006996//organelle organization;GO:0008150//…	GO:0005575//cellular_component;GO:0005622//intracellular anatomical structure;GO:0005623//obsolete cell;GO:0005737//cytoplasm;GO:0044424//obsolete intracellular part;GO:0044464//obsolete cell part;	GO:0003674//molecular_function;GO:0005488//binding;GO:0043021//ribonucleoprotein complex binding;GO:0043022//ribosome binding;GO:0044877//protein-containing complex binding;	ko03015(mRNA surveillance pathway)
gene-CJI97_000354	515	66.0509	449	60.1748	864	91.3805	806	67.8263	540	78.1416	859	76.3705	404	59.2651	499	73.7599	483	47.2191	PGLS01000001.1	750168	750734	-	429	gene-CJI97_000354	-	K02183	-	-	sp|Q09196|MLR4_SCHPO Myosin regulatory light chain cdc4 OS=Schizosaccharomyces pombe (strain 972 / ATCC 24843) OX=284812 GN=cdc4 PE=1 SV=1	KAB8349821.1 hypothetical protein FH972_023834 [Carpinus fangiana]	-	-	-	ko04070(Phosphatidylinositol signaling system)
gene-CJI97_000355	1148	19.4771	1275	22.6042	1387	19.4056	1804	20.0821	852	16.3094	1713	20.1465	1017	19.7355	1077	21.0594	888	11.484	PGLS01000001.1	751250	754492	+	3243	gene-CJI97_000355	-	-	-	-	sp|Q08204|SMC5_YEAST Structural maintenance of chromosomes protein 5 OS=Saccharomyces cerevisiae (strain ATCC 204508 / S288c) OX=559292 GN=SMC5 PE=1 SV=1	KAB8336982.1 hypothetical protein FH972_021286 [Carpinus fangiana]	-	-	-	-
gene-CJI97_000356	959	34.2187	956	35.645	966	28.4243	1548	36.2416	761	30.637	1497	37.0277	731	29.8338	689	28.3343	416	11.3145	PGLS01000001.1	754536	756077	-	1542	gene-CJI97_000356	GO:0000003;GO:0003006;GO:0005575;GO:0005622;GO:0005623;GO:0005737;GO:0005739;GO:0006082;GO:0006139;GO:0006399;GO:0006412;GO:0006418;GO:0006424;GO:0006518;GO:0006520;GO:0006725;GO:0006807;GO:0006996;GO:0007005;GO:0007275;GO:0008150;GO:0008152;GO:0009058;GO:0009059;GO:0009507;GO:0009532;GO:0009536;GO:0009570;GO:0009657;GO:0009658;GO:0009791;GO:0009908;GO:0009987;GO:0010467;GO:0016043;GO:0016070;GO:…	K01885	-	-	sp|P48525|SYEM_YEAST Glutamate--tRNA ligase, mitochondrial OS=Saccharomyces cerevisiae (strain ATCC 204508 / S288c) OX=559292 GN=MSE1 PE=1 SV=2	KAB8360686.1 hypothetical protein FH972_024424 [Carpinus fangiana]	GO:0000003//reproduction;GO:0003006//developmental process involved in reproduction;GO:0006082//organic acid metabolic process;GO:0006139//nucleobase-containing compound metabolic process;GO:0006399//tRNA metabolic process;GO:0006412//translation;GO:0006418//tRNA aminoacylation for protein translation;GO:0006424//glutamyl-tRNA aminoacylation;GO:0006518//peptide metabolic process;GO:0006520//cellu…	GO:0005575//cellular_component;GO:0005622//intracellular anatomical structure;GO:0005623//obsolete cell;GO:0005737//cytoplasm;GO:0005739//mitochondrion;GO:0009507//chloroplast;GO:0009532//plastid stroma;GO:0009536//plastid;GO:0009570//chloroplast stroma;GO:0043226//organelle;GO:0043227//membrane-bounded organelle;GO:0043229//intracellular organelle;GO:0043231//intracellular membrane-bounded organ…	-	ko00970(Aminoacyl-tRNA biosynthesis);ko00860(Porphyrin metabolism)
gene-CJI97_000357	243	35.3707	285	43.349	270	32.4093	343	32.7584	170	27.9192	286	28.8578	166	27.637	149	24.996	115	12.7595	PGLS01000001.1	756746	757123	+	378	gene-CJI97_000357	-	-	-	-	-	-	-	-	-	-
gene-CJI97_000358	8690	501.188	7233	435.909	9107	433.136	10516	397.944	7480	486.742	11475	458.769	6751	445.343	6429	427.338	16154	710.166	PGLS01000001.1	758572	759525	+	954	gene-CJI97_000358	-	-	-	-	sp|A6ZPQ6|MPM1_YEAS7 Mitochondrial peculiar membrane protein 1 OS=Saccharomyces cerevisiae (strain YJM789) OX=307796 GN=MPM1 PE=3 SV=1	-	-	-	-	-
gene-CJI97_000359	287	37.3311	294	39.9607	372	39.9025	457	39.0028	251	36.8366	427	38.5014	223	33.1772	249	37.3281	213	21.1187	PGLS01000001.1	759900	760322	+	423	gene-CJI97_000359	-	-	-	-	sp|P47111|VPS55_YEAST Vacuolar protein sorting-associated protein 55 OS=Saccharomyces cerevisiae (strain ATCC 204508 / S288c) OX=559292 GN=VPS55 PE=1 SV=1	XP_023926467.1 vacuolar protein sorting-associated protein 55-like [Quercus suber]	-	-	-	-
gene-CJI97_000360	1055	71.3988	1016	71.8503	1190	66.4131	1622	72.0245	1022	78.038	1424	66.805	903	69.8992	963	75.1126	1046	53.9596	PGLS01000001.1	760355	761167	-	813	gene-CJI97_000360	GO:0000139;GO:0000149;GO:0003674;GO:0005484;GO:0005488;GO:0005515;GO:0005575;GO:0005622;GO:0005623;GO:0005737;GO:0005768;GO:0005770;GO:0005773;GO:0005794;GO:0005802;GO:0006810;GO:0006886;GO:0006906;GO:0006996;GO:0008104;GO:0008150;GO:0009987;GO:0010008;GO:0012505;GO:0015031;GO:0015833;GO:0016020;GO:0016021;GO:0016043;GO:0016050;GO:0016192;GO:0022406;GO:0031090;GO:0031201;GO:0031224;GO:0031410;GO:…	-	-	-	sp|P31377|STX8_YEAST Syntaxin-8 OS=Saccharomyces cerevisiae (strain ATCC 204508 / S288c) OX=559292 GN=SYN8 PE=1 SV=2	XP_023903120.1 syntaxin-51-like [Quercus suber]	GO:0006810//transport;GO:0006886//intracellular protein transport;GO:0006906//vesicle fusion;GO:0006996//organelle organization;GO:0008104//protein localization;GO:0008150//biological_process;GO:0009987//cellular process;GO:0015031//protein transport;GO:0015833//peptide transport;GO:0016043//cellular component organization;GO:0016050//vesicle organization;GO:0016192//vesicle-mediated transport;GO…	GO:0000139//Golgi membrane;GO:0005575//cellular_component;GO:0005622//intracellular anatomical structure;GO:0005623//obsolete cell;GO:0005737//cytoplasm;GO:0005768//endosome;GO:0005770//late endosome;GO:0005773//vacuole;GO:0005794//Golgi apparatus;GO:0005802//trans-Golgi network;GO:0010008//endosome membrane;GO:0012505//endomembrane system;GO:0016020//membrane;GO:0016021//integral component of me…	GO:0000149//SNARE binding;GO:0003674//molecular_function;GO:0005484//SNAP receptor activity;GO:0005488//binding;GO:0005515//protein binding;	-
gene-CJI97_000361	880	105.487	905	113.36	932	92.1299	1419	111.607	684	92.5102	1126	93.5654	634	86.9263	563	77.7808	422	38.5592	PGLS01000001.1	761517	761975	-	459	gene-CJI97_000361	-	-	-	-	-	-	-	-	-	-
gene-CJI97_000362	984	80.5665	1012	86.5838	1284	86.6948	1355	72.7931	703	64.943	1236	70.1518	686	64.2436	861	81.2476	624	38.9442	PGLS01000001.1	764148	764819	+	672	gene-CJI97_000362	GO:0005575;GO:0005622;GO:0005623;GO:0005634;GO:0005737;GO:0005829;GO:0043226;GO:0043227;GO:0043229;GO:0043231;GO:0044424;GO:0044444;GO:0044464	K06966	-	-	sp|P47044|YJF5_YEAST LOG family protein YJL055W OS=Saccharomyces cerevisiae (strain ATCC 204508 / S288c) OX=559292 GN=YJL055W PE=1 SV=1	XP_023907075.1 bifunctional cytokinin biosynthesis protein-like [Quercus suber]	-	GO:0005575//cellular_component;GO:0005622//intracellular anatomical structure;GO:0005623//obsolete cell;GO:0005634//nucleus;GO:0005737//cytoplasm;GO:0005829//cytosol;GO:0043226//organelle;GO:0043227//membrane-bounded organelle;GO:0043229//intracellular organelle;GO:0043231//intracellular membrane-bounded organelle;GO:0044424//obsolete intracellular part;GO:0044444//obsolete cytoplasmic part;GO:00…	-	ko00240(Pyrimidine metabolism);ko00230(Purine metabolism)
gene-CJI97_000363	2656	180.415	2959	210.032	4202	235.379	4349	193.832	2063	158.11	3609	169.938	1650	128.196	3162	247.545	2404	124.474	PGLS01000001.1	764969	765778	-	810	gene-CJI97_000363	-	-	-	-	sp|Q5AJ71|CAN_CANAL Carbonic anhydrase OS=Candida albicans (strain SC5314 / ATCC MYA-2876) OX=237561 GN=NCE103 PE=1 SV=1	KAF7846338.1 hypothetical protein BT93_L4522 [Corymbia citriodora subsp. variegata]	-	-	-	-
gene-CJI97_000364	4621	75.9415	3902	67.0081	5303	71.8676	4753	51.251	2750	50.991	4689	53.4176	3029	56.9362	2987	56.5753	5035	63.0728	PGLS01000001.1	768542	771889	+	3348	gene-CJI97_000364	GO:0000785;GO:0000786;GO:0003674;GO:0003678;GO:0003824;GO:0004003;GO:0004386;GO:0005575;GO:0005622;GO:0005623;GO:0005694;GO:0006139;GO:0006259;GO:0006325;GO:0006342;GO:0006344;GO:0006346;GO:0006349;GO:0006355;GO:0006725;GO:0006807;GO:0006996;GO:0008026;GO:0008094;GO:0008150;GO:0008152;GO:0009292;GO:0009294;GO:0009889;GO:0009890;GO:0009892;GO:0009893;GO:0009987;GO:0010468;GO:0010556;GO:0010558;GO:…	K19001	-	-	sp|P43610|IRC5_YEAST Uncharacterized ATP-dependent helicase IRC5 OS=Saccharomyces cerevisiae (strain ATCC 204508 / S288c) OX=559292 GN=IRC5 PE=1 SV=2	XP_023925441.1 lymphocyte-specific helicase-like [Quercus suber]	GO:0006139//nucleobase-containing compound metabolic process;GO:0006259//DNA metabolic process;GO:0006325//chromatin organization;GO:0006346//DNA methylation-dependent heterochromatin assembly;GO:0006349//regulation of gene expression by genetic imprinting;GO:0006355//regulation of transcription, DNA-templated;GO:0006725//cellular aromatic compound metabolic process;GO:0006807//nitrogen compound …	GO:0000785//chromatin;GO:0000786//nucleosome;GO:0005575//cellular_component;GO:0005622//intracellular anatomical structure;GO:0005623//obsolete cell;GO:0005694//chromosome;GO:0032991//protein-containing complex;GO:0032993//protein-DNA complex;GO:0043226//organelle;GO:0043228//non-membrane-bounded organelle;GO:0043229//intracellular organelle;GO:0043232//intracellular non-membrane-bounded organell…	GO:0003674//molecular_function;GO:0003678//DNA helicase activity;GO:0003824//catalytic activity;GO:0004386//helicase activity;GO:0008094//ATP-dependent activity, acting on DNA;GO:0016462//pyrophosphatase activity;GO:0016787//hydrolase activity;GO:0016817//hydrolase activity, acting on acid anhydrides;GO:0016818//hydrolase activity, acting on acid anhydrides, in phosphorus-containing anhydrides;GO…	-
gene-CJI97_000365	2279	78.567	1948	70.1749	2762	78.5214	3411	77.1559	1763	68.5749	2879	68.8016	2067	81.5047	2268	90.1129	2731	71.7657	PGLS01000001.1	772307	773902	+	1596	gene-CJI97_000365	-	K01178	-	-	sp|P26989|AMYH_SACFI Glucoamylase GLA1 OS=Saccharomycopsis fibuligera OX=4944 GN=GLA1 PE=3 SV=2	KAB8556618.1 hypothetical protein FH972_025655 [Carpinus fangiana]	-	-	-	ko00500(Starch and sucrose metabolism)
gene-CJI97_000366	966	140.609	1069	162.597	1446	173.57	1667	159.208	824	135.326	1366	137.831	829	138.019	1212	203.324	1090	120.938	PGLS01000001.1	774038	774415	+	378	gene-CJI97_000366	-	-	-	-	sp|P40540|EMC5_YEAST ER membrane protein complex subunit 5 OS=Saccharomyces cerevisiae (strain ATCC 204508 / S288c) OX=559292 GN=EMC5 PE=1 SV=1	-	-	-	-	-
gene-CJI97_000367	13445	811.138	11970	754.614	16123	802.136	20576	814.491	11053	752.37	18493	773.396	12139	837.651	12285	854.195	17185	790.283	PGLS01000001.1	774612	775585	-	912	gene-CJI97_000367	-	K14424	-	-	sp|O59933|MSMO_CANAL Methylsterol monooxygenase OS=Candida albicans (strain SC5314 / ATCC MYA-2876) OX=237561 GN=ERG25 PE=3 SV=1	XP_023917656.1 methylsterol monooxygenase-like [Quercus suber]	-	-	-	ko00100(Steroid biosynthesis)
gene-CJI97_000368	2226	63.0025	2884	85.2952	3168	73.9411	3033	56.3244	1091	34.8397	2204	43.2419	1345	43.5412	1514	49.3863	1003	21.6388	PGLS01000001.1	779374	781317	+	1944	gene-CJI97_000368	-	-	-	-	sp|D7PHY8|VRTL_PENAE Efflux pump vrtL OS=Penicillium aethiopicum OX=36650 GN=vrtL PE=1 SV=1	KAB8356686.1 hypothetical protein FH972_024262 [Carpinus fangiana]	-	-	-	-
gene-CJI97_000369	591	104.223	563	103.748	809	117.65	852	98.5837	499	99.2869	922	112.711	450	90.768	705	143.289	580	77.9653	PGLS01000001.1	781652	781963	+	312	gene-CJI97_000369	-	-	-	-	-	-	-	-	-	-
gene-CJI97_000370	18263	1196.25	18052	1235.58	25981	1403.38	31077	1335.61	16910	1249.71	26580	1206.88	15453	1157.73	15930	1202.58	11609	579.62	PGLS01000001.1	784829	785668	+	840	gene-CJI97_000370	-	-	-	-	sp|P50167|ARDH_PICST D-arabinitol 2-dehydrogenase [ribulose-forming] OS=Scheffersomyces stipitis (strain ATCC 58785 / CBS 6054 / NBRC 10063 / NRRL Y-11545) OX=322104 GN=ARDH PE=2 SV=1	XP_023915191.1 D-arabinitol 2-dehydrogenase [ribulose-forming]-like [Quercus suber]	-	-	-	-
gene-CJI97_000371	1542	85.6994	1486	86.2997	1588	72.7801	2427	88.5023	1155	72.4257	1935	74.5479	1223	77.7439	1037	66.4233	1453	61.5543	PGLS01000001.1	787039	788028	-	990	gene-CJI97_000371	GO:0000166;GO:0000228;GO:0000287;GO:0000322;GO:0000323;GO:0000324;GO:0000329;GO:0000785;GO:0000790;GO:0001101;GO:0001882;GO:0001883;GO:0003674;GO:0003824;GO:0003924;GO:0005488;GO:0005515;GO:0005525;GO:0005575;GO:0005622;GO:0005623;GO:0005634;GO:0005654;GO:0005694;GO:0005737;GO:0005764;GO:0005768;GO:0005770;GO:0005773;GO:0005774;GO:0005813;GO:0005815;GO:0005829;GO:0005856;GO:0006139;GO:0006351;GO:…	K16186	-	-	sp|P53290|GTR2_YEAST GTP-binding protein GTR2 OS=Saccharomyces cerevisiae (strain ATCC 204508 / S288c) OX=559292 GN=GTR2 PE=1 SV=1	XP_030539076.1 ras-related GTP-binding protein C-like [Rhodamnia argentea]	GO:0001101//response to acid chemical;GO:0006139//nucleobase-containing compound metabolic process;GO:0006351//transcription, DNA-templated;GO:0006355//regulation of transcription, DNA-templated;GO:0006357//regulation of transcription by RNA polymerase II;GO:0006396//RNA processing;GO:0006725//cellular aromatic compound metabolic process;GO:0006807//nitrogen compound metabolic process;GO:0006914/…	GO:0000228//nuclear chromosome;GO:0000322//storage vacuole;GO:0000323//lytic vacuole;GO:0000324//fungal-type vacuole;GO:0000329//fungal-type vacuole membrane;GO:0000785//chromatin;GO:0005575//cellular_component;GO:0005622//intracellular anatomical structure;GO:0005623//obsolete cell;GO:0005634//nucleus;GO:0005654//nucleoplasm;GO:0005694//chromosome;GO:0005737//cytoplasm;GO:0005764//lysosome;GO:00…	GO:0000166//nucleotide binding;GO:0000287//magnesium ion binding;GO:0001882//nucleoside binding;GO:0001883//purine nucleoside binding;GO:0003674//molecular_function;GO:0003824//catalytic activity;GO:0003924//GTPase activity;GO:0005488//binding;GO:0005515//protein binding;GO:0005525//GTP binding;GO:0016462//pyrophosphatase activity;GO:0016787//hydrolase activity;GO:0016817//hydrolase activity, act…	-
gene-CJI97_000372	9	0.370928	3	0.129201	9	0.305885	2	0.054084	4	0.186005	4	0.114279	9	0.424264	3	0.142501	5	0.157078	PGLS01000001.1	788632	790013	-	1335	gene-CJI97_000372	-	K03363	-	-	sp|P50082|AMA1_YEAST Meiosis-specific APC/C activator protein AMA1 OS=Saccharomyces cerevisiae (strain ATCC 204508 / S288c) OX=559292 GN=AMA1 PE=1 SV=2	XP_023888549.1 WD repeat-containing protein slp1-like [Quercus suber]	-	-	-	ko04120(Ubiquitin mediated proteolysis);ko04113(Meiosis - yeast);ko04111(Cell cycle - yeast)
gene-CJI97_000373	588	24.0717	680	29.0894	605	20.4246	1208	32.448	581	26.8363	909	25.7961	507	23.7402	473	22.3172	345	10.7658	PGLS01000001.1	790488	791831	+	1344	gene-CJI97_000373	GO:0003674;GO:0003824;GO:0005575;GO:0005622;GO:0005623;GO:0005737;GO:0005783;GO:0005789;GO:0006464;GO:0006486;GO:0006487;GO:0006807;GO:0006950;GO:0006970;GO:0007275;GO:0008150;GO:0008152;GO:0009058;GO:0009059;GO:0009100;GO:0009101;GO:0009628;GO:0009651;GO:0009987;GO:0012505;GO:0016020;GO:0016740;GO:0016757;GO:0016758;GO:0019538;GO:0031984;GO:0032501;GO:0032502;GO:0034645;GO:0036211;GO:0042175;GO:…	-	-	-	sp|Q6BW42|ALG10_DEBHA Dol-P-Glc:Glc(2)Man(9)GlcNAc(2)-PP-Dol alpha-1,2-glucosyltransferase OS=Debaryomyces hansenii (strain ATCC 36239 / CBS 767 / BCRC 21394 / JCM 1990 / NBRC 0083 / IGC 2968) OX=284592 GN=ALG10 PE=3 SV=1	XP_022015876.1 dol-P-Glc:Glc(2)Man(9)GlcNAc(2)-PP-Dol alpha-1,2-glucosyltransferase isoform X1 [Helianthus annuus]	GO:0006464//cellular protein modification process;GO:0006486//protein glycosylation;GO:0006487//protein N-linked glycosylation;GO:0006807//nitrogen compound metabolic process;GO:0006950//response to stress;GO:0006970//response to osmotic stress;GO:0007275//multicellular organism development;GO:0008150//biological_process;GO:0008152//metabolic process;GO:0009058//biosynthetic process;GO:0009059//m…	GO:0005575//cellular_component;GO:0005622//intracellular anatomical structure;GO:0005623//obsolete cell;GO:0005737//cytoplasm;GO:0005783//endoplasmic reticulum;GO:0005789//endoplasmic reticulum membrane;GO:0012505//endomembrane system;GO:0016020//membrane;GO:0031984//organelle subcompartment;GO:0042175//nuclear outer membrane-endoplasmic reticulum membrane network;GO:0043226//organelle;GO:0043227…	GO:0003674//molecular_function;GO:0003824//catalytic activity;GO:0016740//transferase activity;GO:0016757//glycosyltransferase activity;GO:0016758//hexosyltransferase activity;GO:0046527//glucosyltransferase activity;	-
gene-CJI97_000374	711	31.0476	754	34.4054	844	30.3927	1340	38.3932	761	37.4939	1219	36.8997	713	35.6118	629	31.6561	657	21.8687	PGLS01000001.1	791836	793095	-	1260	gene-CJI97_000374	GO:0000151;GO:0005575;GO:0005622;GO:0005623;GO:0019005;GO:0031461;GO:0032991;GO:0044424;GO:0044464;GO:1902494;GO:1990234	-	-	-	sp|Q6BW41|SMI1_DEBHA KNR4/SMI1 homolog 1 OS=Debaryomyces hansenii (strain ATCC 36239 / CBS 767 / BCRC 21394 / JCM 1990 / NBRC 0083 / IGC 2968) OX=284592 GN=DEHA2B14542g PE=3 SV=2	XP_023889231.1 glucan synthesis regulatory protein-like [Quercus suber]	-	GO:0000151//ubiquitin ligase complex;GO:0005575//cellular_component;GO:0005622//intracellular anatomical structure;GO:0005623//obsolete cell;GO:0019005//SCF ubiquitin ligase complex;GO:0031461//cullin-RING ubiquitin ligase complex;GO:0032991//protein-containing complex;GO:0044424//obsolete intracellular part;GO:0044464//obsolete cell part;GO:1902494//catalytic complex;GO:1990234//transferase comp…	-	-
gene-CJI97_000375	2000	215.769	2151	242.491	3125	278.021	3247	229.844	1879	228.719	2994	223.909	1739	214.587	2530	314.577	3153	259.288	PGLS01000001.1	795437	795946	+	510	gene-CJI97_000375	-	-	-	-	-	-	-	-	-	-
gene-CJI97_000376	6604	151.779	6775	162.709	8131	154.105	10912	164.551	5970	154.809	9912	157.916	5981	157.226	6199	164.2	6656	116.605	PGLS01000001.1	796103	798496	-	2394	gene-CJI97_000376	-	-	-	-	sp|C5DLJ3|SHE10_LACTC Outer spore wall assembly protein SHE10 OS=Lachancea thermotolerans (strain ATCC 56472 / CBS 6340 / NRRL Y-8284) OX=559295 GN=SHE10 PE=3 SV=1	-	-	-	-	-
gene-CJI97_000377	414	38.938	413	40.5901	367	28.4648	571	35.2371	360	38.2026	673	43.8782	243	26.1412	298	32.3026	236	16.9194	PGLS01000001.1	799163	799747	+	585	gene-CJI97_000377	-	K04794	-	-	sp|P34222|PTH2_YEAST Peptidyl-tRNA hydrolase 2 OS=Saccharomyces cerevisiae (strain ATCC 204508 / S288c) OX=559292 GN=PTH2 PE=1 SV=2	KAB8345887.1 hypothetical protein FH972_022942 [Carpinus fangiana]	-	-	-	-
gene-CJI97_000378	2309	78.5675	2281	81.1037	2758	77.3894	4500	100.467	1850	71.0244	3524	83.1219	2132	82.9759	2232	87.5308	2347	60.8739	PGLS01000001.1	799888	801504	-	1617	gene-CJI97_000378	-	-	-	-	sp|P34219|TOD6_YEAST Transcriptional regulatory protein TOD6 OS=Saccharomyces cerevisiae (strain ATCC 204508 / S288c) OX=559292 GN=TOD6 PE=1 SV=1	-	-	-	-	-
gene-CJI97_000379	3013	107.3	2842	105.76	3427	100.643	4931	115.22	2866	115.158	4366	107.782	2742	111.69	2545	104.457	3373	91.5621	PGLS01000001.1	802308	803916	-	1545	gene-CJI97_000379	GO:0000162;GO:0003674;GO:0003824;GO:0004049;GO:0005575;GO:0005622;GO:0005623;GO:0005737;GO:0005950;GO:0006082;GO:0006520;GO:0006568;GO:0006576;GO:0006586;GO:0006725;GO:0006807;GO:0008150;GO:0008152;GO:0008652;GO:0009058;GO:0009072;GO:0009073;GO:0009308;GO:0009309;GO:0009889;GO:0009987;GO:0010600;GO:0010817;GO:0016053;GO:0016829;GO:0016830;GO:0016833;GO:0018130;GO:0019222;GO:0019438;GO:0019752;GO:…	K01657	-	-	sp|P00899|TRPE_YEAST Anthranilate synthase component 1 OS=Saccharomyces cerevisiae (strain ATCC 204508 / S288c) OX=559292 GN=TRP2 PE=1 SV=4	KAE8036867.1 hypothetical protein FH972_009500 [Carpinus fangiana]	GO:0000162//tryptophan biosynthetic process;GO:0006082//organic acid metabolic process;GO:0006520//cellular amino acid metabolic process;GO:0006568//tryptophan metabolic process;GO:0006576//cellular biogenic amine metabolic process;GO:0006586//indolalkylamine metabolic process;GO:0006725//cellular aromatic compound metabolic process;GO:0006807//nitrogen compound metabolic process;GO:0008150//biol…	GO:0005575//cellular_component;GO:0005622//intracellular anatomical structure;GO:0005623//obsolete cell;GO:0005737//cytoplasm;GO:0005950//anthranilate synthase complex;GO:0032991//protein-containing complex;GO:0044424//obsolete intracellular part;GO:0044444//obsolete cytoplasmic part;GO:0044464//obsolete cell part;GO:1902494//catalytic complex;	GO:0003674//molecular_function;GO:0003824//catalytic activity;GO:0004049//anthranilate synthase activity;GO:0016829//lyase activity;GO:0016830//carbon-carbon lyase activity;GO:0016833//oxo-acid-lyase activity;	ko00400(Phenylalanine, tyrosine and tryptophan biosynthesis)
gene-CJI97_000380	1171	22.3714	1359	27.1302	1633	25.7271	1759	22.0492	842	18.1495	1671	22.1296	982	21.4582	1071	23.5816	723	10.5287	PGLS01000001.1	804089	806968	-	2880	gene-CJI97_000380	-	-	-	-	-	-	-	-	-	-
gene-CJI97_000381	2939	145.289	3166	163.547	3824	155.891	4141	134.317	2169	120.979	3664	125.56	2138	120.889	2569	146.368	3067	115.57	PGLS01000001.1	807382	808494	-	1113	gene-CJI97_000381	GO:0000045;GO:0003674;GO:0005488;GO:0005515;GO:0005575;GO:0005622;GO:0005623;GO:0005634;GO:0005737;GO:0005829;GO:0006508;GO:0006511;GO:0006807;GO:0006914;GO:0006996;GO:0006997;GO:0006998;GO:0007030;GO:0007033;GO:0008150;GO:0008152;GO:0009056;GO:0009057;GO:0009987;GO:0010256;GO:0010498;GO:0010921;GO:0016043;GO:0016236;GO:0019208;GO:0019220;GO:0019222;GO:0019538;GO:0019888;GO:0019899;GO:0019941;GO:…	K14012	-	-	sp|P34223|UBX1_YEAST UBX domain-containing protein 1 OS=Saccharomyces cerevisiae (strain ATCC 204508 / S288c) OX=559292 GN=SHP1 PE=1 SV=1	OMO84760.1 hypothetical protein COLO4_21860 [Corchorus olitorius]	GO:0000045//autophagosome assembly;GO:0006508//proteolysis;GO:0006511//ubiquitin-dependent protein catabolic process;GO:0006807//nitrogen compound metabolic process;GO:0006914//autophagy;GO:0006996//organelle organization;GO:0006997//nucleus organization;GO:0006998//nuclear envelope organization;GO:0007030//Golgi organization;GO:0007033//vacuole organization;GO:0008150//biological_process;GO:0008…	GO:0005575//cellular_component;GO:0005622//intracellular anatomical structure;GO:0005623//obsolete cell;GO:0005634//nucleus;GO:0005737//cytoplasm;GO:0005829//cytosol;GO:0043226//organelle;GO:0043227//membrane-bounded organelle;GO:0043229//intracellular organelle;GO:0043231//intracellular membrane-bounded organelle;GO:0044424//obsolete intracellular part;GO:0044444//obsolete cytoplasmic part;GO:00…	GO:0003674//molecular_function;GO:0005488//binding;GO:0005515//protein binding;GO:0019208//phosphatase regulator activity;GO:0019888//protein phosphatase regulator activity;GO:0019899//enzyme binding;GO:0030234//enzyme regulator activity;GO:0032182//ubiquitin-like protein binding;GO:0043130//ubiquitin binding;GO:0051117//ATPase binding;GO:0098772//molecular function regulator;	ko04141(Protein processing in endoplasmic reticulum)
gene-CJI97_000382	55401	1323.01	50541	1261.21	68314	1345.32	88425	1385.52	47342	1275.59	86682	1434.95	44878	1225.82	41266	1135.76	35217	641.059	PGLS01000001.1	808929	811232	-	2304	gene-CJI97_000382	GO:0000096;GO:0000097;GO:0003674;GO:0003824;GO:0003871;GO:0005488;GO:0005507;GO:0005575;GO:0005576;GO:0005622;GO:0005623;GO:0005737;GO:0005773;GO:0005774;GO:0005777;GO:0005829;GO:0005886;GO:0005911;GO:0006082;GO:0006520;GO:0006555;GO:0006790;GO:0006807;GO:0006950;GO:0006970;GO:0008150;GO:0008152;GO:0008168;GO:0008172;GO:0008270;GO:0008652;GO:0008705;GO:0009058;GO:0009066;GO:0009067;GO:0009086;GO:…	K00549	-	-	sp|P82610|METE_CANAL 5-methyltetrahydropteroyltriglutamate--homocysteine methyltransferase OS=Candida albicans (strain SC5314 / ATCC MYA-2876) OX=237561 GN=MET6 PE=1 SV=2	XP_023899429.1 probable 5-methyltetrahydropteroyltriglutamate--homocysteine methyltransferase [Quercus suber]	GO:0000096//sulfur amino acid metabolic process;GO:0000097//sulfur amino acid biosynthetic process;GO:0006082//organic acid metabolic process;GO:0006520//cellular amino acid metabolic process;GO:0006555//methionine metabolic process;GO:0006790//sulfur compound metabolic process;GO:0006807//nitrogen compound metabolic process;GO:0006950//response to stress;GO:0006970//response to osmotic stress;GO…	GO:0005575//cellular_component;GO:0005576//extracellular region;GO:0005622//intracellular anatomical structure;GO:0005623//obsolete cell;GO:0005737//cytoplasm;GO:0005773//vacuole;GO:0005774//vacuolar membrane;GO:0005777//peroxisome;GO:0005829//cytosol;GO:0005886//plasma membrane;GO:0005911//cell-cell junction;GO:0009506//plasmodesma;GO:0009507//chloroplast;GO:0009526//plastid envelope;GO:0009532/…	GO:0003674//molecular_function;GO:0003824//catalytic activity;GO:0003871//5-methyltetrahydropteroyltriglutamate-homocysteine S-methyltransferase activity;GO:0005488//binding;GO:0005507//copper ion binding;GO:0008168//methyltransferase activity;GO:0008172//S-methyltransferase activity;GO:0008270//zinc ion binding;GO:0008705//methionine synthase activity;GO:0016740//transferase activity;GO:0016741/…	ko00450(Selenocompound metabolism);ko00270(Cysteine and methionine metabolism)
gene-CJI97_000383	7306	362.148	7935	411.007	11406	466.238	9959	323.902	5416	302.902	9402	323.063	6355	360.303	9509	543.236	6955	262.786	PGLS01000001.1	811950	813059	-	1110	gene-CJI97_000383	-	-	-	-	sp|Q04697|GSF2_YEAST Glucose-signaling factor 2 OS=Saccharomyces cerevisiae (strain ATCC 204508 / S288c) OX=559292 GN=GSF2 PE=1 SV=1	-	-	-	-	-
gene-CJI97_000384	9379	310.495	8623	298.3	14546	397.109	13231	287.397	8488	317.045	13321	305.7	7247	274.411	8645	329.846	13811	348.515	PGLS01000001.1	815774	817435	+	1662	gene-CJI97_000384	-	-	-	-	sp|P56092|EPD1_CANMA Protein EPD1 OS=Candida maltosa OX=5479 GN=EPD1 PE=3 SV=1	XP_023901805.1 1,3-beta-glucanosyltransferase gel4-like [Quercus suber]	-	-	-	-
gene-CJI97_000385	1860	55.7403	2062	64.5716	2007	49.5989	3437	67.5814	1655	55.9592	2688	55.8401	1751	60.0189	1351	46.6616	1101	25.1503	PGLS01000001.1	817520	819355	-	1836	gene-CJI97_000385	-	-	-	-	-	-	-	-	-	-
gene-CJI97_000386	25	18.8428	20	15.7519	13	8.08012	38	18.7923	17	14.4568	29	15.1518	22	18.966	17	14.7674	3	1.72356	PGLS01000001.1	820437	820509	-	73	gene-CJI97_000386	-	-	-	-	-	-	-	-	-	-
gene-CJI97_000387	2	1.25048	3	1.96004	1	0.515602	6	2.46144	1	0.705445	3	1.30025	3	2.14543	3	2.1618	4	1.90636	PGLS01000001.1	821303	821390	-	88	gene-CJI97_000387	-	-	-	-	-	-	-	-	-	-
gene-CJI97_000388	1982	61.6111	1901	61.7497	1734	44.4501	1817	37.0597	1054	36.9669	1597	34.4129	800	28.4441	787	28.1954	1063	25.1877	PGLS01000001.1	825538	827307	+	1770	gene-CJI97_000388	-	-	-	-	sp|P38830|NDT80_YEAST Meiosis-specific transcription factor NDT80 OS=Saccharomyces cerevisiae (strain ATCC 204508 / S288c) OX=559292 GN=NDT80 PE=1 SV=4	-	-	-	-	-
gene-CJI97_000389	1624	107.526	1418	98.1072	2476	135.191	1009	43.8339	956	71.4172	1046	48.0087	619	46.8775	1026	78.2931	3100	156.455	PGLS01000001.1	827430	828260	-	831	gene-CJI97_000389	-	-	-	-	sp|O31158|PRXC_PSEFL Non-heme chloroperoxidase OS=Pseudomonas fluorescens OX=294 GN=cpo PE=1 SV=3	EEE52323.1 hypothetical protein OsJ_34342 [Oryza sativa Japonica Group]	-	-	-	-
gene-CJI97_000390	1298	58.6349	1292	60.9875	1393	51.8921	1642	48.6683	778	39.6532	1303	40.8025	852	44.0217	928	48.3145	776	26.7204	PGLS01000001.1	829816	831033	+	1218	gene-CJI97_000390	GO:0000295;GO:0003674;GO:0005215;GO:0005346;GO:0005575;GO:0005622;GO:0005623;GO:0005737;GO:0005739;GO:0005740;GO:0005743;GO:0006810;GO:0006811;GO:0006812;GO:0006820;GO:0006839;GO:0006855;GO:0006862;GO:0008150;GO:0008324;GO:0008509;GO:0008514;GO:0015075;GO:0015101;GO:0015215;GO:0015216;GO:0015217;GO:0015228;GO:0015238;GO:0015605;GO:0015695;GO:0015711;GO:0015748;GO:0015865;GO:0015866;GO:0015868;GO:…	K15084	-	-	sp|P38702|LEU5_YEAST Mitochondrial carrier protein LEU5 OS=Saccharomyces cerevisiae (strain ATCC 204508 / S288c) OX=559292 GN=LEU5 PE=1 SV=1	KAB8342725.1 hypothetical protein FH972_022325 [Carpinus fangiana]	GO:0006810//transport;GO:0006811//ion transport;GO:0006812//cation transport;GO:0006820//anion transport;GO:0006839//mitochondrial transport;GO:0006855//xenobiotic transmembrane transport;GO:0006862//nucleotide transport;GO:0008150//biological_process;GO:0015695//organic cation transport;GO:0015711//organic anion transport;GO:0015748//organophosphate ester transport;GO:0015865//purine nucleotide …	GO:0005575//cellular_component;GO:0005622//intracellular anatomical structure;GO:0005623//obsolete cell;GO:0005737//cytoplasm;GO:0005739//mitochondrion;GO:0005740//mitochondrial envelope;GO:0005743//mitochondrial inner membrane;GO:0016020//membrane;GO:0016021//integral component of membrane;GO:0019866//organelle inner membrane;GO:0031090//organelle membrane;GO:0031224//intrinsic component of memb…	GO:0000295//adenine nucleotide transmembrane transporter activity;GO:0003674//molecular_function;GO:0005215//transporter activity;GO:0005346//purine ribonucleotide transmembrane transporter activity;GO:0008324//cation transmembrane transporter activity;GO:0008509//anion transmembrane transporter activity;GO:0008514//organic anion transmembrane transporter activity;GO:0015075//ion transmembrane tr…	-
gene-CJI97_000391	802	74.2877	762	73.7555	1156	88.3016	1059	64.362	566	59.1529	1085	69.6679	534	56.5757	830	88.6071	530	37.4212	PGLS01000001.1	831121	831714	-	594	gene-CJI97_000391	-	-	-	-	sp|P37293|NAT2_YEAST Putative N-terminal acetyltransferase 2 OS=Saccharomyces cerevisiae (strain ATCC 204508 / S288c) OX=559292 GN=NAT2 PE=1 SV=2	KAB8611444.1 hypothetical protein FH972_025949 [Carpinus fangiana]	-	-	-	-
gene-CJI97_000392	2594	109.873	2700	119.503	3352	117.083	4054	112.667	2438	116.512	4201	123.348	1968	95.3434	2280	111.302	1899	61.3118	PGLS01000001.1	832005	833303	-	1299	gene-CJI97_000392	-	-	-	-	sp|P36101|TCD2_YEAST tRNA threonylcarbamoyladenosine dehydratase 2 OS=Saccharomyces cerevisiae (strain ATCC 204508 / S288c) OX=559292 GN=TCD2 PE=1 SV=1	XP_023916147.1 tRNA threonylcarbamoyladenosine dehydratase 2-like [Quercus suber]	-	-	-	-
gene-CJI97_000393	1250	92.8155	1319	102.342	1759	107.707	2286	111.373	1037	86.8773	2046	105.312	980	83.2305	1156	98.9274	722	40.8646	PGLS01000001.1	833688	834428	-	741	gene-CJI97_000393	GO:0003674;GO:0003824;GO:0005575;GO:0005622;GO:0005623;GO:0005737;GO:0008150;GO:0008152;GO:0008168;GO:0016740;GO:0016741;GO:0032259;GO:0044424;GO:0044464	K16219	-	-	sp|P38340|NTM1_YEAST Alpha N-terminal protein methyltransferase 1 OS=Saccharomyces cerevisiae (strain ATCC 204508 / S288c) OX=559292 GN=TAE1 PE=1 SV=1	XP_023878988.1 alpha N-terminal protein methyltransferase 1-like [Quercus suber]	GO:0008150//biological_process;GO:0008152//metabolic process;GO:0032259//methylation;	GO:0005575//cellular_component;GO:0005622//intracellular anatomical structure;GO:0005623//obsolete cell;GO:0005737//cytoplasm;GO:0044424//obsolete intracellular part;GO:0044464//obsolete cell part;	GO:0003674//molecular_function;GO:0003824//catalytic activity;GO:0008168//methyltransferase activity;GO:0016740//transferase activity;GO:0016741//transferase activity, transferring one-carbon groups;	-
gene-CJI97_000394	111	11.5669	115	12.5225	192	16.4993	211	14.4268	124	14.5792	160	11.5578	108	12.8726	153	18.3753	133	10.5644	PGLS01000001.1	835618	836145	+	528	gene-CJI97_000394	-	K10734	-	-	sp|Q6BYZ4|PSF3_DEBHA DNA replication complex GINS protein PSF3 OS=Debaryomyces hansenii (strain ATCC 36239 / CBS 767 / BCRC 21394 / JCM 1990 / NBRC 0083 / IGC 2968) OX=284592 GN=PSF3 PE=3 SV=2	KAB8337182.1 hypothetical protein FH972_021486 [Carpinus fangiana]	-	-	-	-
gene-CJI97_000395	2899	48.2474	3136	54.538	3986	54.7056	4036	44.0726	2296	43.1137	4101	47.3126	2349	44.7152	2380	45.6511	2776	35.2164	PGLS01000001.1	836222	839527	-	3306	gene-CJI97_000395	-	K15176	-	-	sp|P89105|CTR9_YEAST RNA polymerase-associated protein CTR9 OS=Saccharomyces cerevisiae (strain ATCC 204508 / S288c) OX=559292 GN=CTR9 PE=1 SV=3	XP_023918220.1 tetratricopeptide repeat protein 1-like [Quercus suber]	-	-	-	-
gene-CJI97_000396	1226	19.655	1215	20.3542	1690	22.3427	2001	21.0484	974	17.618	1908	21.2041	1266	23.2146	1129	20.8604	1413	17.2672	PGLS01000001.1	839732	843163	-	3432	gene-CJI97_000396	-	-	-	-	sp|O59757|SPC7_SCHPO Kinetochore protein spc7 OS=Schizosaccharomyces pombe (strain 972 / ATCC 24843) OX=284812 GN=spc7 PE=1 SV=1	KAB8336947.1 hypothetical protein FH972_021252 [Carpinus fangiana]	-	-	-	-
gene-CJI97_000397	1844	147.684	1985	166.123	2357	155.668	2206	115.923	1268	114.58	2146	119.141	1111	101.773	1295	119.534	2297	140.227	PGLS01000001.1	844765	845451	+	687	gene-CJI97_000397	-	-	-	-	sp|Q12462|PEX11_YEAST Peroxisomal membrane protein PMP27 OS=Saccharomyces cerevisiae (strain ATCC 204508 / S288c) OX=559292 GN=PEX11 PE=1 SV=2	XP_023880559.1 peroxisomal membrane protein PMP30B-like [Quercus suber]	-	-	-	-
gene-CJI97_000398	845	27.6743	890	30.4584	853	23.0376	1167	25.0774	667	24.6469	1023	23.225	644	24.1241	574	21.666	637	15.9022	PGLS01000001.1	845506	847185	-	1680	gene-CJI97_000398	GO:0003674;GO:0003824;GO:0004175;GO:0004190;GO:0006508;GO:0006807;GO:0008150;GO:0008152;GO:0008233;GO:0009056;GO:0009057;GO:0016787;GO:0019538;GO:0030163;GO:0043170;GO:0044238;GO:0070001;GO:0070011;GO:0071704;GO:0140096;GO:1901564;GO:1901565;GO:1901575	-	-	-	sp|P32329|YPS1_YEAST Aspartic proteinase 3 OS=Saccharomyces cerevisiae (strain ATCC 204508 / S288c) OX=559292 GN=YPS1 PE=1 SV=2	KAB8416401.1 hypothetical protein FH972_024920 [Carpinus fangiana]	GO:0006508//proteolysis;GO:0006807//nitrogen compound metabolic process;GO:0008150//biological_process;GO:0008152//metabolic process;GO:0009056//catabolic process;GO:0009057//macromolecule catabolic process;GO:0019538//protein metabolic process;GO:0030163//protein catabolic process;GO:0043170//macromolecule metabolic process;GO:0044238//primary metabolic process;GO:0071704//organic substance meta…	-	GO:0003674//molecular_function;GO:0003824//catalytic activity;GO:0004175//endopeptidase activity;GO:0004190//aspartic-type endopeptidase activity;GO:0008233//peptidase activity;GO:0016787//hydrolase activity;GO:0070001//aspartic-type peptidase activity;GO:0140096//catalytic activity, acting on a protein;	-
gene-CJI97_000399	1125	37.8585	1219	42.8659	1527	42.3759	1894	41.8198	996	37.817	1748	40.7768	1169	44.9958	1040	40.336	1308	33.552	PGLS01000001.1	848470	850104	+	1635	gene-CJI97_000399	-	-	-	-	sp|Q08287|NOP8_YEAST 60S ribosome subunit biogenesis protein NOP8 OS=Saccharomyces cerevisiae (strain ATCC 204508 / S288c) OX=559292 GN=NOP8 PE=1 SV=1	-	-	-	-	-
gene-CJI97_000400	1888	71.5425	1786	70.7197	2253	70.4031	3061	76.1057	1793	76.6584	2827	74.2589	1614	69.9539	1708	74.593	3298	95.2603	PGLS01000001.1	850242	851693	+	1452	gene-CJI97_000400	-	K03845	-	-	sp|Q6BYY8|ALG3_DEBHA Dol-P-Man:Man(5)GlcNAc(2)-PP-Dol alpha-1,3-mannosyltransferase OS=Debaryomyces hansenii (strain ATCC 36239 / CBS 767 / BCRC 21394 / JCM 1990 / NBRC 0083 / IGC 2968) OX=284592 GN=ALG3 PE=3 SV=1	XP_023903116.1 dol-P-Man:Man(5)GlcNAc(2)-PP-Dol alpha-1,3-mannosyltransferase-like [Quercus suber]	-	-	-	ko00513(Various types of N-glycan biosynthesis);ko00510(N-Glycan biosynthesis)
gene-CJI97_000401	4745	289.119	4542	289.191	4688	235.558	6635	265.261	3679	252.923	6006	253.681	3989	278.004	3700	259.831	4376	203.244	PGLS01000001.1	851857	852759	-	903	gene-CJI97_000401	-	-	-	-	-	-	-	-	-	-
gene-CJI97_000402	4929	241.066	4680	239.177	4589	185.081	6912	221.805	3408	188.059	5930	201.044	3915	219.005	3354	189.055	4055	151.17	PGLS01000001.1	853207	854331	-	1125	gene-CJI97_000402	GO:0000003;GO:0001101;GO:0001558;GO:0001666;GO:0003002;GO:0003006;GO:0005975;GO:0005976;GO:0006355;GO:0006950;GO:0006974;GO:0006979;GO:0007275;GO:0007389;GO:0008150;GO:0008152;GO:0009414;GO:0009415;GO:0009605;GO:0009607;GO:0009611;GO:0009617;GO:0009620;GO:0009624;GO:0009628;GO:0009636;GO:0009719;GO:0009725;GO:0009733;GO:0009791;GO:0009798;GO:0009845;GO:0009888;GO:0009889;GO:0009890;GO:0009892;GO:…	-	-	-	sp|B3LRM5|FLO8_YEAS1 Transcriptional activator FLO8 OS=Saccharomyces cerevisiae (strain RM11-1a) OX=285006 GN=FLO8 PE=3 SV=1	KAF9610955.1 hypothetical protein IFM89_025988 [Coptis chinensis]	GO:0000003//reproduction;GO:0001101//response to acid chemical;GO:0001558//regulation of cell growth;GO:0001666//response to hypoxia;GO:0003002//regionalization;GO:0003006//developmental process involved in reproduction;GO:0005975//carbohydrate metabolic process;GO:0005976//polysaccharide metabolic process;GO:0006355//regulation of transcription, DNA-templated;GO:0006950//response to stress;GO:00…	-	-	-
gene-CJI97_000403	4934	363.419	5170	397.92	5789	351.625	8799	425.239	4556	378.625	7509	383.399	4966	418.37	4077	346.096	6379	358.146	PGLS01000001.1	855800	856546	-	747	gene-CJI97_000403	-	-	-	-	-	-	-	-	-	-
gene-CJI97_000404	1714	82.9429	1817	91.8798	2128	84.9197	3209	101.89	1539	84.028	2484	83.326	1798	99.5186	1761	98.2145	2213	81.6298	PGLS01000001.1	857404	858540	-	1137	gene-CJI97_000404	-	K14298	-	-	sp|P40066|GLE2_YEAST mRNA export factor GLE2 OS=Saccharomyces cerevisiae (strain ATCC 204508 / S288c) OX=559292 GN=GLE2 PE=1 SV=1	KAB8611408.1 hypothetical protein FH972_025913 [Carpinus fangiana]	-	-	-	ko03013(Nucleocytoplasmic transport)
gene-CJI97_000405	2602	58.8429	3034	71.6967	3735	69.6539	4288	63.6257	2197	56.0575	3788	59.3824	2551	65.9847	3042	79.2855	2227	38.3889	PGLS01000001.1	858936	861368	+	2433	gene-CJI97_000405	GO:0000902;GO:0005575;GO:0005622;GO:0005623;GO:0005737;GO:0005794;GO:0005802;GO:0008150;GO:0009653;GO:0009826;GO:0009987;GO:0012505;GO:0016020;GO:0016043;GO:0016049;GO:0031984;GO:0032502;GO:0032989;GO:0040007;GO:0043226;GO:0043227;GO:0043229;GO:0043231;GO:0044422;GO:0044424;GO:0044431;GO:0044444;GO:0044446;GO:0044464;GO:0048589;GO:0048856;GO:0048869;GO:0060560;GO:0071840;GO:0098791	K05012	-	-	sp|P51792|CLCN3_RAT H(+)/Cl(-) exchange transporter 3 OS=Rattus norvegicus OX=10116 GN=Clcn3 PE=2 SV=2	XP_023907461.1 H(+)/Cl(-) exchange transporter 5-like [Quercus suber]	GO:0000902//cell morphogenesis;GO:0008150//biological_process;GO:0009653//anatomical structure morphogenesis;GO:0009826//unidimensional cell growth;GO:0009987//cellular process;GO:0016043//cellular component organization;GO:0016049//cell growth;GO:0032502//developmental process;GO:0032989//cellular component morphogenesis;GO:0040007//growth;GO:0048589//developmental growth;GO:0048856//anatomical …	GO:0005575//cellular_component;GO:0005622//intracellular anatomical structure;GO:0005623//obsolete cell;GO:0005737//cytoplasm;GO:0005794//Golgi apparatus;GO:0005802//trans-Golgi network;GO:0012505//endomembrane system;GO:0016020//membrane;GO:0031984//organelle subcompartment;GO:0043226//organelle;GO:0043227//membrane-bounded organelle;GO:0043229//intracellular organelle;GO:0043231//intracellular …	-	-
gene-CJI97_000406	437	23.0308	504	27.7559	638	27.7279	751	25.9693	475	28.2448	673	24.5869	364	21.942	407	24.7213	375	15.0646	PGLS01000001.1	861481	862524	+	1044	gene-CJI97_000406	-	K13205	-	-	sp|Q09305|AAR2_CAEEL Protein AAR2 homolog OS=Caenorhabditis elegans OX=6239 GN=F10B5.2 PE=3 SV=1	KAG5380449.1 hypothetical protein IGI04_028291 [Brassica rapa subsp. trilocularis]	-	-	-	-
gene-CJI97_000407	121	9.20822	148	11.7693	161	10.1038	255	12.7327	153	13.1371	297	15.6678	114	9.92296	94	8.24454	105	6.09086	PGLS01000001.1	862547	863269	-	723	gene-CJI97_000407	-	-	-	-	-	-	-	-	-	-
gene-CJI97_000408	1431	18.1878	1267	16.8273	1537	16.1096	2160	18.013	1184	16.9789	2237	19.7092	1228	17.8519	1102	16.1425	1649	15.9757	PGLS01000001.1	863395	867723	+	4329	gene-CJI97_000408	GO:0001101;GO:0002218;GO:0002253;GO:0002376;GO:0002682;GO:0002684;GO:0003674;GO:0003824;GO:0003980;GO:0005488;GO:0005515;GO:0005575;GO:0005622;GO:0005623;GO:0005737;GO:0005783;GO:0006011;GO:0006139;GO:0006457;GO:0006458;GO:0006464;GO:0006486;GO:0006487;GO:0006508;GO:0006515;GO:0006725;GO:0006793;GO:0006807;GO:0006950;GO:0006952;GO:0006955;GO:0006986;GO:0007154;GO:0007165;GO:0008150;GO:0008152;GO:…	K11718	-	-	sp|Q09140|UGGG_SCHPO UDP-glucose:glycoprotein glucosyltransferase OS=Schizosaccharomyces pombe (strain 972 / ATCC 24843) OX=284812 GN=gpt1 PE=1 SV=2	KAB8345828.1 hypothetical protein FH972_022883 [Carpinus fangiana]	GO:0001101//response to acid chemical;GO:0002218//activation of innate immune response;GO:0002253//activation of immune response;GO:0002376//immune system process;GO:0002682//regulation of immune system process;GO:0002684//positive regulation of immune system process;GO:0006011//UDP-glucose metabolic process;GO:0006139//nucleobase-containing compound metabolic process;GO:0006457//protein folding;…	GO:0005575//cellular_component;GO:0005622//intracellular anatomical structure;GO:0005623//obsolete cell;GO:0005737//cytoplasm;GO:0005783//endoplasmic reticulum;GO:0012505//endomembrane system;GO:0043226//organelle;GO:0043227//membrane-bounded organelle;GO:0043229//intracellular organelle;GO:0043231//intracellular membrane-bounded organelle;GO:0044424//obsolete intracellular part;GO:0044444//obsol…	GO:0003674//molecular_function;GO:0003824//catalytic activity;GO:0003980//UDP-glucose:glycoprotein glucosyltransferase activity;GO:0005488//binding;GO:0005515//protein binding;GO:0008194//UDP-glycosyltransferase activity;GO:0016740//transferase activity;GO:0016757//glycosyltransferase activity;GO:0016758//hexosyltransferase activity;GO:0035251//UDP-glucosyltransferase activity;GO:0046527//glucosy…	ko04141(Protein processing in endoplasmic reticulum)
gene-CJI97_000409	10169	304.743	9223	288.819	13342	329.72	17400	342.134	9478	320.472	16109	334.646	9757	334.44	8701	300.52	7459	170.387	PGLS01000001.1	868169	870004	+	1836	gene-CJI97_000409	GO:0003674;GO:0003824;GO:0004489;GO:0005575;GO:0005622;GO:0005623;GO:0005737;GO:0005829;GO:0006730;GO:0008150;GO:0008152;GO:0009987;GO:0016491;GO:0016645;GO:0016646;GO:0044237;GO:0044281;GO:0044424;GO:0044444;GO:0044464;GO:0055114	K00297	-	-	sp|P53128|MTHR2_YEAST Methylenetetrahydrofolate reductase 2 OS=Saccharomyces cerevisiae (strain ATCC 204508 / S288c) OX=559292 GN=MET13 PE=1 SV=2	XP_023870834.1 methylenetetrahydrofolate reductase 1-like [Quercus suber]	GO:0006730//one-carbon metabolic process;GO:0008150//biological_process;GO:0008152//metabolic process;GO:0009987//cellular process;GO:0044237//cellular metabolic process;GO:0044281//small molecule metabolic process;GO:0055114//obsolete oxidation-reduction process;	GO:0005575//cellular_component;GO:0005622//intracellular anatomical structure;GO:0005623//obsolete cell;GO:0005737//cytoplasm;GO:0005829//cytosol;GO:0044424//obsolete intracellular part;GO:0044444//obsolete cytoplasmic part;GO:0044464//obsolete cell part;	GO:0003674//molecular_function;GO:0003824//catalytic activity;GO:0004489//methylenetetrahydrofolate reductase (NAD(P)H) activity;GO:0016491//oxidoreductase activity;GO:0016645//oxidoreductase activity, acting on the CH-NH group of donors;GO:0016646//oxidoreductase activity, acting on the CH-NH group of donors, NAD or NADP as acceptor;	ko00670(One carbon pool by folate)
gene-CJI97_000410	2651	165.375	2555	166.551	3537	181.955	4292	175.676	2439	171.668	3937	170.25	2288	163.253	3150	226.474	5093	242.177	PGLS01000001.1	870281	871162	-	882	gene-CJI97_000410	-	-	-	-	sp|Q5AEM5|OXR1_CANAL Oxidation resistance protein 1 OS=Candida albicans (strain SC5314 / ATCC MYA-2876) OX=237561 GN=OXR1 PE=3 SV=2	XP_023929742.1 oxidation resistance protein 1-like [Quercus suber]	-	-	-	-
gene-CJI97_000411	1055	85.2382	1090	92.0248	1234	82.2177	1699	90.0672	714	65.0874	1443	80.8181	762	70.4178	755	70.3035	467	28.7606	PGLS01000001.1	871330	872010	-	681	gene-CJI97_000411	-	-	-	-	sp|P32460|DCG1_YEAST Protein DCG1 OS=Saccharomyces cerevisiae (strain ATCC 204508 / S288c) OX=559292 GN=DCG1 PE=2 SV=1	KAB8338760.1 hypothetical protein FH972_021705 [Carpinus fangiana]	-	-	-	-
gene-CJI97_000412	924	38.6906	895	39.161	1041	35.9462	1547	42.5026	728	34.3939	1391	40.3758	727	34.8188	663	31.996	789	25.1831	PGLS01000001.1	872513	873826	+	1314	gene-CJI97_000412	-	-	-	-	sp|Q755A0|DDC1_ASHGO DNA damage checkpoint protein 1 OS=Ashbya gossypii (strain ATCC 10895 / CBS 109.51 / FGSC 9923 / NRRL Y-1056) OX=284811 GN=DDC1 PE=3 SV=1	-	-	-	-	-
gene-CJI97_000413	847	143.836	852	151.189	1185	165.947	1125	125.351	734	140.636	1252	147.383	641	124.505	887	173.602	736	95.271	PGLS01000001.1	873896	874219	-	324	gene-CJI97_000413	GO:0003674;GO:0005215;GO:0005342;GO:0005575;GO:0005622;GO:0005623;GO:0005737;GO:0005739;GO:0005740;GO:0005743;GO:0005773;GO:0005774;GO:0005886;GO:0006810;GO:0006811;GO:0006820;GO:0006839;GO:0006848;GO:0006850;GO:0008028;GO:0008150;GO:0008509;GO:0008514;GO:0010119;GO:0015075;GO:0015318;GO:0015711;GO:0015718;GO:0015849;GO:0016020;GO:0016021;GO:0019866;GO:0022857;GO:0031090;GO:0031224;GO:0031300;GO:…	-	-	-	sp|P53157|MPC1_YEAST Mitochondrial pyruvate carrier 1 OS=Saccharomyces cerevisiae (strain ATCC 204508 / S288c) OX=559292 GN=MPC1 PE=1 SV=1	XP_023890407.1 mitochondrial pyruvate carrier 1-like [Quercus suber]	GO:0006810//transport;GO:0006811//ion transport;GO:0006820//anion transport;GO:0006839//mitochondrial transport;GO:0006848//pyruvate transport;GO:0006850//mitochondrial pyruvate transmembrane transport;GO:0008150//biological_process;GO:0010119//regulation of stomatal movement;GO:0015711//organic anion transport;GO:0015718//monocarboxylic acid transport;GO:0015849//organic acid transport;GO:003422…	GO:0005575//cellular_component;GO:0005622//intracellular anatomical structure;GO:0005623//obsolete cell;GO:0005737//cytoplasm;GO:0005739//mitochondrion;GO:0005740//mitochondrial envelope;GO:0005743//mitochondrial inner membrane;GO:0005773//vacuole;GO:0005774//vacuolar membrane;GO:0005886//plasma membrane;GO:0016020//membrane;GO:0016021//integral component of membrane;GO:0019866//organelle inner m…	GO:0003674//molecular_function;GO:0005215//transporter activity;GO:0005342//organic acid transmembrane transporter activity;GO:0008028//monocarboxylic acid transmembrane transporter activity;GO:0008509//anion transmembrane transporter activity;GO:0008514//organic anion transmembrane transporter activity;GO:0015075//ion transmembrane transporter activity;GO:0015318//inorganic molecular entity tran…	-
gene-CJI97_000414	8734	156.89	8112	152.267	9977	147.792	13352	157.369	6856	138.954	12610	157.021	7591	155.965	7105	147.094	10971	150.22	PGLS01000001.1	874457	877519	-	3063	gene-CJI97_000414	-	-	-	-	-	-	-	-	-	-
gene-CJI97_000415	1572	49.1997	1374	44.9359	1590	41.037	2207	45.3214	1174	41.4567	1983	43.0223	1258	45.0336	969	34.9528	1406	33.5424	PGLS01000001.1	878310	880067	-	1758	gene-CJI97_000415	GO:0000003;GO:0003674;GO:0003824;GO:0004168;GO:0005575;GO:0005622;GO:0005623;GO:0005737;GO:0005783;GO:0005789;GO:0006464;GO:0006486;GO:0006629;GO:0006644;GO:0006793;GO:0006796;GO:0006807;GO:0007275;GO:0008150;GO:0008152;GO:0008610;GO:0008654;GO:0009058;GO:0009059;GO:0009100;GO:0009101;GO:0009555;GO:0009856;GO:0009987;GO:0010483;GO:0012505;GO:0016020;GO:0016021;GO:0016301;GO:0016310;GO:0016740;GO:…	K00902	-	-	sp|P20048|SEC59_YEAST Dolichol kinase OS=Saccharomyces cerevisiae (strain ATCC 204508 / S288c) OX=559292 GN=SEC59 PE=1 SV=1	XP_024183638.1 dolichol kinase EVAN [Rosa chinensis]	GO:0000003//reproduction;GO:0006464//cellular protein modification process;GO:0006486//protein glycosylation;GO:0006629//lipid metabolic process;GO:0006644//phospholipid metabolic process;GO:0006793//phosphorus metabolic process;GO:0006796//phosphate-containing compound metabolic process;GO:0006807//nitrogen compound metabolic process;GO:0007275//multicellular organism development;GO:0008150//bio…	GO:0005575//cellular_component;GO:0005622//intracellular anatomical structure;GO:0005623//obsolete cell;GO:0005737//cytoplasm;GO:0005783//endoplasmic reticulum;GO:0005789//endoplasmic reticulum membrane;GO:0012505//endomembrane system;GO:0016020//membrane;GO:0016021//integral component of membrane;GO:0030176//integral component of endoplasmic reticulum membrane;GO:0031224//intrinsic component of …	GO:0003674//molecular_function;GO:0003824//catalytic activity;GO:0004168//dolichol kinase activity;GO:0016301//kinase activity;GO:0016740//transferase activity;GO:0016772//transferase activity, transferring phosphorus-containing groups;GO:0016773//phosphotransferase activity, alcohol group as acceptor;	ko00510(N-Glycan biosynthesis)
gene-CJI97_000416	0	0	0	0	2	1.10666	2	0.880514	0	0	0	0	2	1.53494	1	0.773327	4	2.04585	PGLS01000001.1	880167	880248	-	82	gene-CJI97_000416	-	-	-	-	-	-	-	-	-	-
gene-CJI97_000417	2227	51.8983	2270	55.2784	3007	57.7876	3252	49.725	1600	42.0698	2832	45.7495	1875	49.9781	1970	52.9111	1733	30.7844	PGLS01000001.1	882848	885208	+	2361	gene-CJI97_000417	-	-	-	-	sp|P11433|CDC24_YEAST Cell division control protein 24 OS=Saccharomyces cerevisiae (strain ATCC 204508 / S288c) OX=559292 GN=CDC24 PE=1 SV=2	KAB8337187.1 hypothetical protein FH972_021490 [Carpinus fangiana]	-	-	-	-
gene-CJI97_000418	621	16.364	488	13.4374	887	19.2748	423	7.31358	271	8.05721	407	7.43453	376	11.3327	390	11.8443	335	6.72887	PGLS01000001.1	886149	888236	+	2088	gene-CJI97_000418	GO:0000293;GO:0003674;GO:0003824;GO:0005575;GO:0005623;GO:0005886;GO:0006810;GO:0008150;GO:0008152;GO:0009605;GO:0009607;GO:0009617;GO:0015688;GO:0016020;GO:0016491;GO:0016722;GO:0016723;GO:0042592;GO:0043207;GO:0044464;GO:0048878;GO:0050801;GO:0050896;GO:0051179;GO:0051234;GO:0051704;GO:0051707;GO:0055065;GO:0055072;GO:0055076;GO:0055080;GO:0055114;GO:0065007;GO:0065008;GO:0071944;GO:0098771;GO:…	-	-	-	sp|Q5A446|FRE1_CANAL Ferric/cupric reductase transmembrane component 1 OS=Candida albicans (strain SC5314 / ATCC MYA-2876) OX=237561 GN=CFL1 PE=2 SV=2	XP_023871004.1 ferric/cupric reductase transmembrane component 2-like [Quercus suber]	GO:0006810//transport;GO:0008150//biological_process;GO:0008152//metabolic process;GO:0009605//response to external stimulus;GO:0009607//response to biotic stimulus;GO:0009617//response to bacterium;GO:0042592//homeostatic process;GO:0043207//response to external biotic stimulus;GO:0048878//chemical homeostasis;GO:0050801//ion homeostasis;GO:0050896//response to stimulus;GO:0051179//localization;…	GO:0005575//cellular_component;GO:0005623//obsolete cell;GO:0005886//plasma membrane;GO:0016020//membrane;GO:0044464//obsolete cell part;GO:0071944//cell periphery;	GO:0000293//ferric-chelate reductase activity;GO:0003674//molecular_function;GO:0003824//catalytic activity;GO:0016491//oxidoreductase activity;GO:0016722//oxidoreductase activity, acting on metal ions;GO:0016723//oxidoreductase activity, acting on metal ions, NAD or NADP as acceptor;	-
gene-CJI97_000419	906	25.6822	1090	32.2869	1306	30.5292	1094	20.3475	677	21.6526	1065	20.9273	585	18.9673	637	20.8109	954	20.6135	PGLS01000001.1	889517	891457	+	1941	gene-CJI97_000419	-	K00311	-	-	sp|Q08822|ETFD_YEAST Probable electron transfer flavoprotein-ubiquinone oxidoreductase, mitochondrial OS=Saccharomyces cerevisiae (strain ATCC 204508 / S288c) OX=559292 GN=CIR2 PE=1 SV=1	XP_023919881.1 probable electron transfer flavoprotein-ubiquinone oxidoreductase, mitochondrial [Quercus suber]	-	-	-	-
gene-CJI97_000420	1550	54.6683	1807	66.5977	2488	72.3641	2968	68.6846	1398	55.6325	2515	61.4898	1323	53.3716	1459	59.3072	1856	49.8978	PGLS01000001.1	891705	893264	-	1560	gene-CJI97_000420	-	-	-	-	sp|P41913|GDS1_YEAST Protein GDS1 OS=Saccharomyces cerevisiae (strain ATCC 204508 / S288c) OX=559292 GN=GDS1 PE=1 SV=1	-	-	-	-	-
gene-CJI97_000421	432	14.8094	506	18.126	602	17.0184	765	17.2071	404	15.6262	737	17.5139	343	13.4491	358	14.1444	553	14.4503	PGLS01000001.1	894256	895860	-	1605	gene-CJI97_000421	-	-	-	-	sp|O94606|JMJ4_SCHPO JmjC domain-containing protein 4 OS=Schizosaccharomyces pombe (strain 972 / ATCC 24843) OX=284812 GN=jmj4 PE=1 SV=1	GAX76316.1 hypothetical protein CEUSTIGMA_g3762.t1 [Chlamydomonas eustigma]	-	-	-	-
gene-CJI97_000422	1883	76.068	1807	76.2793	2610	86.9482	3283	87.019	1920	87.5125	3079	86.2228	1485	68.6158	1684	78.4047	2866	88.2525	PGLS01000001.1	897040	898401	-	1362	gene-CJI97_000422	GO:0001558;GO:0005575;GO:0005622;GO:0005623;GO:0005737;GO:0008150;GO:0009314;GO:0009628;GO:0010212;GO:0010332;GO:0040008;GO:0044424;GO:0044464;GO:0050789;GO:0050794;GO:0050896;GO:0051128;GO:0065007	-	-	-	sp|P43062|CG12_CANAX G1/S-specific cyclin CLN2 OS=Candida albicans OX=5476 GN=CLN2 PE=3 SV=1	XP_023918754.1 putative G1/S-specific cyclin [Quercus suber]	GO:0001558//regulation of cell growth;GO:0008150//biological_process;GO:0009314//response to radiation;GO:0009628//response to abiotic stimulus;GO:0010212//response to ionizing radiation;GO:0010332//response to gamma radiation;GO:0040008//regulation of growth;GO:0050789//regulation of biological process;GO:0050794//regulation of cellular process;GO:0050896//response to stimulus;GO:0051128//regula…	GO:0005575//cellular_component;GO:0005622//intracellular anatomical structure;GO:0005623//obsolete cell;GO:0005737//cytoplasm;GO:0044424//obsolete intracellular part;GO:0044464//obsolete cell part;	-	-
gene-CJI97_000423	759	43.2308	782	46.5431	1131	53.123	1120	41.8563	747	48.0053	1130	44.616	557	36.2872	520	34.1353	908	39.4218	PGLS01000001.1	900215	901180	+	966	gene-CJI97_000423	-	K18342	-	-	sp|P38747|OTU2_YEAST OTU domain-containing protein 2 OS=Saccharomyces cerevisiae (strain ATCC 204508 / S288c) OX=559292 GN=OTU2 PE=1 SV=1	XP_023919781.1 OTU domain-containing protein 6B-like [Quercus suber]	-	-	-	-
gene-CJI97_000424	2276	159.323	2520	184.333	2952	170.408	3682	169.115	2026	160.016	3441	166.975	1889	151.246	1998	161.194	1920	102.449	PGLS01000001.1	909410	910195	+	786	gene-CJI97_000424	-	K01764	-	-	sp|P53700|CCHL_CANAW Holocytochrome-c synthase OS=Candida albicans (strain WO-1) OX=294748 GN=CYC3 PE=1 SV=2	XP_023917520.1 cytochrome c heme lyase-like [Quercus suber]	-	-	-	ko00860(Porphyrin metabolism)
gene-CJI97_000425	1298	33.0636	1427	37.9836	1932	40.5836	1816	30.3517	968	27.8207	1986	35.0683	1005	29.2811	1170	34.3486	1144	22.2126	PGLS01000001.1	910532	912691	-	2160	gene-CJI97_000425	-	-	-	-	-	-	-	-	-	-
gene-CJI97_000426	0	0	2	1.5539	0	0	2	0.975705	1	0.838908	2	1.03083	1	0.850439	0	0	1	0.566756	PGLS01000001.1	915347	915420	+	74	gene-CJI97_000426	-	-	-	-	-	-	-	-	-	-
gene-CJI97_000427	384	30.097	458	37.5106	428	27.6633	778	40.0095	416	36.7877	735	39.9337	397	35.59	338	30.5321	344	20.5518	PGLS01000001.1	915483	916184	+	702	gene-CJI97_000427	-	-	-	-	sp|Q5A1U8|ERFD_CANAL Ras modification protein ERF4 OS=Candida albicans (strain SC5314 / ATCC MYA-2876) OX=237561 GN=ERF4 PE=3 SV=3	-	-	-	-	-
gene-CJI97_000428	580	25.8189	698	32.4685	762	27.9727	1191	34.7867	546	27.4233	1103	34.0366	555	28.2585	650	33.3482	622	21.1057	PGLS01000001.1	916726	917961	+	1236	gene-CJI97_000428	-	K03177	-	-	sp|P48567|PUS4_YEAST tRNA pseudouridine synthase 4 OS=Saccharomyces cerevisiae (strain ATCC 204508 / S288c) OX=559292 GN=PUS4 PE=1 SV=1	XP_023909842.1 probable tRNA pseudouridine synthase 4 [Quercus suber]	-	-	-	-
gene-CJI97_000429	263	12.9664	277	14.2706	415	16.8726	398	12.8748	246	13.6841	356	12.1668	214	12.0677	311	17.6715	431	16.1972	PGLS01000001.1	918608	919723	+	1116	gene-CJI97_000429	-	-	-	-	-	-	-	-	-	-
gene-CJI97_000430	362	42.0203	416	50.4592	725	69.3996	427	32.5214	278	36.4093	459	36.9338	289	38.3702	780	104.35	927	82.0218	PGLS01000001.1	920111	920584	+	474	gene-CJI97_000430	-	-	-	-	sp|Q5A1V3|POA1_CANAL ADP-ribose 1&apos;&apos;-phosphate phosphatase OS=Candida albicans (strain SC5314 / ATCC MYA-2876) OX=237561 GN=POA1 PE=3 SV=2	KAB8364841.1 hypothetical protein FH972_024704 [Carpinus fangiana]	-	-	-	-
gene-CJI97_000431	4561	121.585	4729	131.73	6147	135.13	6130	107.219	3564	107.195	6088	112.501	3541	107.967	4279	131.465	5669	115.193	PGLS01000001.1	920683	922746	-	2064	gene-CJI97_000431	GO:0003674;GO:0003824;GO:0003924;GO:0005488;GO:0005515;GO:0005575;GO:0005622;GO:0005623;GO:0005737;GO:0005777;GO:0008017;GO:0008092;GO:0015631;GO:0016462;GO:0016787;GO:0016817;GO:0016818;GO:0017111;GO:0042579;GO:0042802;GO:0043226;GO:0043227;GO:0043229;GO:0043231;GO:0044424;GO:0044444;GO:0044464	K17065	-	-	sp|P21576|VPS1_YEAST Vacuolar protein sorting-associated protein 1 OS=Saccharomyces cerevisiae (strain ATCC 204508 / S288c) OX=559292 GN=VPS1 PE=1 SV=2	XP_023871266.1 vacuolar protein sorting-associated protein 1-like [Quercus suber]	-	GO:0005575//cellular_component;GO:0005622//intracellular anatomical structure;GO:0005623//obsolete cell;GO:0005737//cytoplasm;GO:0005777//peroxisome;GO:0042579//microbody;GO:0043226//organelle;GO:0043227//membrane-bounded organelle;GO:0043229//intracellular organelle;GO:0043231//intracellular membrane-bounded organelle;GO:0044424//obsolete intracellular part;GO:0044444//obsolete cytoplasmic part;…	GO:0003674//molecular_function;GO:0003824//catalytic activity;GO:0003924//GTPase activity;GO:0005488//binding;GO:0005515//protein binding;GO:0008017//microtubule binding;GO:0008092//cytoskeletal protein binding;GO:0015631//tubulin binding;GO:0016462//pyrophosphatase activity;GO:0016787//hydrolase activity;GO:0016817//hydrolase activity, acting on acid anhydrides;GO:0016818//hydrolase activity, ac…	ko04139(Mitophagy - yeast)
gene-CJI97_000432	665	26.2852	809	33.4145	828	26.9891	1093	28.3466	522	23.2797	996	27.2904	551	24.9108	493	22.4587	405	12.2024	PGLS01000001.1	924241	925632	-	1392	gene-CJI97_000432	-	-	-	-	sp|Q12706|PSK1_SCHPO Serine/threonine-protein kinase psk1 OS=Schizosaccharomyces pombe (strain 972 / ATCC 24843) OX=284812 GN=psk1 PE=1 SV=1	XP_023910449.1 serine/threonine-protein kinase psk1-like [Quercus suber]	-	-	-	-
gene-CJI97_000433	9065	388.447	9808	439.179	11634	411.113	13731	386.062	7420	358.744	12896	383.071	8079	395.975	7009	346.153	7363	240.501	PGLS01000001.1	927658	928941	+	1284	gene-CJI97_000433	GO:0003674;GO:0003824;GO:0004014;GO:0005575;GO:0005622;GO:0005623;GO:0005737;GO:0005829;GO:0006576;GO:0006595;GO:0006596;GO:0006597;GO:0006807;GO:0008150;GO:0008152;GO:0008215;GO:0008216;GO:0008295;GO:0009058;GO:0009308;GO:0009309;GO:0009987;GO:0016829;GO:0016830;GO:0016831;GO:0017144;GO:0034641;GO:0042401;GO:0044106;GO:0044237;GO:0044249;GO:0044271;GO:0044424;GO:0044444;GO:0044464;GO:0071704;GO:…	K01611	-	-	sp|P21182|DCAM_YEAST S-adenosylmethionine decarboxylase proenzyme OS=Saccharomyces cerevisiae (strain ATCC 204508 / S288c) OX=559292 GN=SPE2 PE=1 SV=1	XP_023888872.1 S-adenosylmethionine decarboxylase proenzyme-like [Quercus suber]	GO:0006576//cellular biogenic amine metabolic process;GO:0006595//polyamine metabolic process;GO:0006596//polyamine biosynthetic process;GO:0006597//spermine biosynthetic process;GO:0006807//nitrogen compound metabolic process;GO:0008150//biological_process;GO:0008152//metabolic process;GO:0008215//spermine metabolic process;GO:0008216//spermidine metabolic process;GO:0008295//spermidine biosynth…	GO:0005575//cellular_component;GO:0005622//intracellular anatomical structure;GO:0005623//obsolete cell;GO:0005737//cytoplasm;GO:0005829//cytosol;GO:0044424//obsolete intracellular part;GO:0044444//obsolete cytoplasmic part;GO:0044464//obsolete cell part;	GO:0003674//molecular_function;GO:0003824//catalytic activity;GO:0004014//adenosylmethionine decarboxylase activity;GO:0016829//lyase activity;GO:0016830//carbon-carbon lyase activity;GO:0016831//carboxy-lyase activity;	ko00330(Arginine and proline metabolism);ko00270(Cysteine and methionine metabolism)
gene-CJI97_000434	14719	887.999	18896	1191.24	20869	1038.25	23732	939.42	14241	969.375	23920	1000.36	12433	857.938	12745	886.18	17601	809.414	PGLS01000001.1	929485	930396	-	912	gene-CJI97_000434	GO:0005575;GO:0005622;GO:0005623;GO:0005737;GO:0005739;GO:0005740;GO:0005743;GO:0016020;GO:0019866;GO:0031090;GO:0031966;GO:0031967;GO:0031975;GO:0043226;GO:0043227;GO:0043229;GO:0043231;GO:0044422;GO:0044424;GO:0044429;GO:0044444;GO:0044446;GO:0044464	K05863	-	-	sp|G2QNH0|ADT_MYCTT ADP/ATP translocase OS=Myceliophthora thermophila (strain ATCC 42464 / BCRC 31852 / DSM 1799) OX=573729 GN=MYCTH_2316753 PE=1 SV=1	GIL50112.1 hypothetical protein Vafri_6426 [Volvox africanus]	-	GO:0005575//cellular_component;GO:0005622//intracellular anatomical structure;GO:0005623//obsolete cell;GO:0005737//cytoplasm;GO:0005739//mitochondrion;GO:0005740//mitochondrial envelope;GO:0005743//mitochondrial inner membrane;GO:0016020//membrane;GO:0019866//organelle inner membrane;GO:0031090//organelle membrane;GO:0031966//mitochondrial membrane;GO:0031967//organelle envelope;GO:0031975//enve…	-	-
gene-CJI97_000435	5172	61.555	5482	68.1775	6061	59.4864	8784	68.5944	3861	51.8468	7266	59.9461	4233	57.6234	3301	45.2792	3658	33.1855	PGLS01000001.1	931952	936574	-	4623	gene-CJI97_000435	GO:0003674;GO:0003824;GO:0004012;GO:0005215;GO:0005319;GO:0005548;GO:0005575;GO:0005622;GO:0005623;GO:0005737;GO:0005768;GO:0005794;GO:0005802;GO:0005886;GO:0006810;GO:0006811;GO:0006820;GO:0006869;GO:0006900;GO:0006996;GO:0007275;GO:0008150;GO:0009987;GO:0010876;GO:0012505;GO:0015711;GO:0015748;GO:0015914;GO:0016020;GO:0016043;GO:0016050;GO:0016192;GO:0016462;GO:0016787;GO:0016817;GO:0016818;GO:…	K14802	-	-	sp|P32660|ATC5_YEAST Phospholipid-transporting ATPase DNF1 OS=Saccharomyces cerevisiae (strain ATCC 204508 / S288c) OX=559292 GN=DNF1 PE=1 SV=2	KAB8337153.1 hypothetical protein FH972_021457 [Carpinus fangiana]	GO:0006810//transport;GO:0006811//ion transport;GO:0006820//anion transport;GO:0006869//lipid transport;GO:0006900//vesicle budding from membrane;GO:0006996//organelle organization;GO:0007275//multicellular organism development;GO:0008150//biological_process;GO:0009987//cellular process;GO:0010876//lipid localization;GO:0015711//organic anion transport;GO:0015748//organophosphate ester transport;…	GO:0005575//cellular_component;GO:0005622//intracellular anatomical structure;GO:0005623//obsolete cell;GO:0005737//cytoplasm;GO:0005768//endosome;GO:0005794//Golgi apparatus;GO:0005802//trans-Golgi network;GO:0005886//plasma membrane;GO:0012505//endomembrane system;GO:0016020//membrane;GO:0031410//cytoplasmic vesicle;GO:0031982//vesicle;GO:0031984//organelle subcompartment;GO:0043226//organelle;…	GO:0003674//molecular_function;GO:0003824//catalytic activity;GO:0005215//transporter activity;GO:0005319//lipid transporter activity;GO:0005548//phospholipid transporter activity;GO:0016462//pyrophosphatase activity;GO:0016787//hydrolase activity;GO:0016817//hydrolase activity, acting on acid anhydrides;GO:0016818//hydrolase activity, acting on acid anhydrides, in phosphorus-containing anhydride…	-
gene-CJI97_000436	3637	175.536	3289	165.876	3949	157.174	4891	154.886	3257	177.361	4643	155.34	2960	163.404	2524	140.398	2693	99.0739	PGLS01000001.1	938694	939833	+	1140	gene-CJI97_000436	-	-	-	-	sp|Q5AFH3|FEX1_CANAL Fluoride export protein 1 OS=Candida albicans (strain SC5314 / ATCC MYA-2876) OX=237561 GN=FEX1 PE=3 SV=1	XP_023909947.1 fluoride export protein 1-like [Quercus suber]	-	-	-	-
gene-CJI97_000437	2042	248.02	2224	282.268	2635	263.924	2878	229.357	1651	226.253	2780	234.065	1500	208.386	1426	199.617	1963	181.74	PGLS01000001.1	940875	941327	-	453	gene-CJI97_000437	GO:0000209;GO:0003674;GO:0003824;GO:0004842;GO:0005488;GO:0005515;GO:0005575;GO:0005622;GO:0005623;GO:0005634;GO:0005737;GO:0006139;GO:0006259;GO:0006281;GO:0006301;GO:0006464;GO:0006508;GO:0006511;GO:0006725;GO:0006807;GO:0006950;GO:0006974;GO:0007275;GO:0008150;GO:0008152;GO:0009056;GO:0009057;GO:0009653;GO:0009888;GO:0009987;GO:0010015;GO:0010035;GO:0010038;GO:0010039;GO:0010053;GO:0016567;GO:…	K10580	-	-	sp|P52490|UBC13_YEAST Ubiquitin-conjugating enzyme E2 13 OS=Saccharomyces cerevisiae (strain ATCC 204508 / S288c) OX=559292 GN=UBC13 PE=1 SV=1	KAF7845961.1 hypothetical protein BT93_L5801 [Corymbia citriodora subsp. variegata]	GO:0000209//protein polyubiquitination;GO:0006139//nucleobase-containing compound metabolic process;GO:0006259//DNA metabolic process;GO:0006281//DNA repair;GO:0006301//postreplication repair;GO:0006464//cellular protein modification process;GO:0006508//proteolysis;GO:0006511//ubiquitin-dependent protein catabolic process;GO:0006725//cellular aromatic compound metabolic process;GO:0006807//nitrog…	GO:0005575//cellular_component;GO:0005622//intracellular anatomical structure;GO:0005623//obsolete cell;GO:0005634//nucleus;GO:0005737//cytoplasm;GO:0043226//organelle;GO:0043227//membrane-bounded organelle;GO:0043229//intracellular organelle;GO:0043231//intracellular membrane-bounded organelle;GO:0044424//obsolete intracellular part;GO:0044464//obsolete cell part;	GO:0003674//molecular_function;GO:0003824//catalytic activity;GO:0004842//ubiquitin-protein transferase activity;GO:0005488//binding;GO:0005515//protein binding;GO:0016740//transferase activity;GO:0019787//ubiquitin-like protein transferase activity;GO:0019899//enzyme binding;GO:0031625//ubiquitin protein ligase binding;GO:0044389//ubiquitin-like protein ligase binding;GO:0061630//ubiquitin prote…	ko04120(Ubiquitin mediated proteolysis)
gene-CJI97_000438	12186	765.395	14673	963.031	12330	638.64	16404	676.03	9801	694.564	19543	850.896	5571	400.225	4136	299.401	5275	252.549	PGLS01000001.1	944062	944937	+	876	gene-CJI97_000438	-	-	-	-	sp|Q5A5U4|RHD3_CANAL Cell wall protein RHD3 OS=Candida albicans (strain SC5314 / ATCC MYA-2876) OX=237561 GN=RHD3 PE=1 SV=1	-	-	-	-	-
gene-CJI97_000439	869	164.307	865	170.903	1081	168.55	1021	126.664	557	118.825	992	130.019	870	188.149	829	180.65	1689	243.425	PGLS01000001.1	949100	949390	+	291	gene-CJI97_000439	-	-	-	-	-	-	-	-	-	-
gene-CJI97_000440	12714	564.599	14243	660.931	20611	754.788	10218	297.725	7097	355.59	10086	310.483	9285	471.613	23245	1189.69	30965	1048.16	PGLS01000001.1	952655	953893	+	1239	gene-CJI97_000440	-	-	-	-	-	-	-	-	-	-
gene-CJI97_000441	1947	124.855	1816	121.69	2231	117.98	2327	97.9105	1559	112.799	2583	114.822	1769	129.752	1170	86.472	1896	92.6785	PGLS01000001.1	957685	958768	-	858	gene-CJI97_000441	-	-	-	-	-	-	-	-	-	-
gene-CJI97_000442	4291	88.0296	4147	88.8998	5268	89.1218	6180	83.1859	3532	81.7538	5900	83.904	3502	82.1736	2778	65.6826	3915	61.2211	PGLS01000001.1	960407	963088	-	2682	gene-CJI97_000442	GO:0000184;GO:0000932;GO:0000956;GO:0001101;GO:0003674;GO:0003676;GO:0003723;GO:0003729;GO:0005488;GO:0005575;GO:0005622;GO:0005623;GO:0005737;GO:0005829;GO:0005886;GO:0005911;GO:0006139;GO:0006401;GO:0006402;GO:0006725;GO:0006807;GO:0006950;GO:0006952;GO:0007154;GO:0007165;GO:0008150;GO:0008152;GO:0009056;GO:0009057;GO:0009314;GO:0009416;GO:0009506;GO:0009605;GO:0009607;GO:0009611;GO:0009617;GO:…	K14326	-	-	sp|P30771|NAM7_YEAST ATP-dependent helicase NAM7 OS=Saccharomyces cerevisiae (strain ATCC 204508 / S288c) OX=559292 GN=NAM7 PE=1 SV=1	XP_023911437.1 regulator of nonsense transcripts 1 homolog [Quercus suber]	GO:0000184//nuclear-transcribed mRNA catabolic process, nonsense-mediated decay;GO:0000956//nuclear-transcribed mRNA catabolic process;GO:0001101//response to acid chemical;GO:0006139//nucleobase-containing compound metabolic process;GO:0006401//RNA catabolic process;GO:0006402//mRNA catabolic process;GO:0006725//cellular aromatic compound metabolic process;GO:0006807//nitrogen compound metabolic…	GO:0000932//P-body;GO:0005575//cellular_component;GO:0005622//intracellular anatomical structure;GO:0005623//obsolete cell;GO:0005737//cytoplasm;GO:0005829//cytosol;GO:0005886//plasma membrane;GO:0005911//cell-cell junction;GO:0009506//plasmodesma;GO:0016020//membrane;GO:0030054//cell junction;GO:0032991//protein-containing complex;GO:0035770//ribonucleoprotein granule;GO:0036464//cytoplasmic rib…	GO:0003674//molecular_function;GO:0003676//nucleic acid binding;GO:0003723//RNA binding;GO:0003729//mRNA binding;GO:0005488//binding;GO:0097159//organic cyclic compound binding;GO:1901363//heterocyclic compound binding;	ko03015(mRNA surveillance pathway);ko03013(Nucleocytoplasmic transport)
gene-CJI97_000443	2094	32.7965	2327	38.0841	2806	36.2415	2943	30.2435	1497	26.4539	3020	32.7883	1785	31.9768	1843	33.2678	2408	28.7479	PGLS01000001.1	965225	968737	+	3513	gene-CJI97_000443	-	-	-	-	sp|Q5A506|BUD2_CANAL GTPase activating protein BUD2 OS=Candida albicans (strain SC5314 / ATCC MYA-2876) OX=237561 GN=BUD2 PE=2 SV=1	XP_023919732.1 uncharacterized protein LOC112031280 [Quercus suber]	-	-	-	-
gene-CJI97_000444	2460	150.894	2566	164.471	3200	161.866	3486	140.299	1881	130.179	3109	132.196	1826	128.11	1937	136.935	2801	130.963	PGLS01000001.1	969417	970313	+	897	gene-CJI97_000444	-	-	-	-	sp|P46250|SEC14_CANAL SEC14 cytosolic factor OS=Candida albicans (strain SC5314 / ATCC MYA-2876) OX=237561 GN=SEC14 PE=2 SV=1	XP_023922218.1 sec14 cytosolic factor-like [Quercus suber]	-	-	-	-
gene-CJI97_000445	754	32.7692	767	34.8327	929	33.295	1249	35.6163	632	30.9906	1056	31.8141	631	31.3668	465	23.2914	411	13.6156	PGLS01000001.1	971400	972665	-	1266	gene-CJI97_000445	GO:0005575;GO:0005622;GO:0005623;GO:0005737;GO:0005739;GO:0005759;GO:0006790;GO:0008150;GO:0008152;GO:0009987;GO:0016043;GO:0016226;GO:0022607;GO:0031163;GO:0031974;GO:0043226;GO:0043227;GO:0043229;GO:0043231;GO:0043233;GO:0044085;GO:0044237;GO:0044422;GO:0044424;GO:0044429;GO:0044444;GO:0044446;GO:0044464;GO:0044572;GO:0051186;GO:0070013;GO:0071840	-	-	-	sp|Q6BPW7|CAF17_DEBHA Putative transferase CAF17, mitochondrial OS=Debaryomyces hansenii (strain ATCC 36239 / CBS 767 / BCRC 21394 / JCM 1990 / NBRC 0083 / IGC 2968) OX=284592 GN=CAF17 PE=3 SV=2	XP_030537045.1 putative transferase CAF17 homolog, mitochondrial [Rhodamnia argentea]	GO:0006790//sulfur compound metabolic process;GO:0008150//biological_process;GO:0008152//metabolic process;GO:0009987//cellular process;GO:0016043//cellular component organization;GO:0016226//iron-sulfur cluster assembly;GO:0022607//cellular component assembly;GO:0031163//metallo-sulfur cluster assembly;GO:0044085//cellular component biogenesis;GO:0044237//cellular metabolic process;GO:0044572//[…	GO:0005575//cellular_component;GO:0005622//intracellular anatomical structure;GO:0005623//obsolete cell;GO:0005737//cytoplasm;GO:0005739//mitochondrion;GO:0005759//mitochondrial matrix;GO:0031974//membrane-enclosed lumen;GO:0043226//organelle;GO:0043227//membrane-bounded organelle;GO:0043229//intracellular organelle;GO:0043231//intracellular membrane-bounded organelle;GO:0043233//organelle lumen;…	-	-
gene-CJI97_000446	2487	52.7922	2811	62.3522	3429	60.0247	3890	54.1795	1907	45.6732	3256	47.9114	2146	52.1038	2420	59.2048	2451	39.6585	PGLS01000001.1	972798	975389	-	2592	gene-CJI97_000446	-	-	-	-	sp|P40017|YAT2_YEAST Carnitine O-acetyltransferase YAT2 OS=Saccharomyces cerevisiae (strain ATCC 204508 / S288c) OX=559292 GN=YAT2 PE=1 SV=1	XP_023898229.1 putative mitochondrial carnitine O-acetyltransferase [Quercus suber]	-	-	-	-
gene-CJI97_000447	3211	148.34	3173	153.174	3887	148.081	4418	133.917	2148	111.961	3648	116.824	1550	81.9021	1271	67.6723	1273	44.8275	PGLS01000001.1	979918	981108	-	1191	gene-CJI97_000447	GO:0000182;GO:0003674;GO:0003676;GO:0003677;GO:0003690;GO:0003700;GO:0003723;GO:0005488;GO:0005575;GO:0005622;GO:0005623;GO:0005634;GO:0005730;GO:0006355;GO:0008097;GO:0008150;GO:0009889;GO:0010468;GO:0010556;GO:0019219;GO:0019222;GO:0019843;GO:0022613;GO:0031323;GO:0031326;GO:0031974;GO:0031981;GO:0042254;GO:0042273;GO:0043226;GO:0043227;GO:0043228;GO:0043229;GO:0043231;GO:0043232;GO:0043233;GO:…	-	-	-	sp|Q59SN6|CRZ2_CANAL Transcriptional regulator CRZ2 OS=Candida albicans (strain SC5314 / ATCC MYA-2876) OX=237561 GN=CRZ2 PE=2 SV=2	XP_023891034.1 C2H2 finger domain transcription factor crzA-like [Quercus suber]	GO:0006355//regulation of transcription, DNA-templated;GO:0008150//biological_process;GO:0009889//regulation of biosynthetic process;GO:0010468//regulation of gene expression;GO:0010556//regulation of macromolecule biosynthetic process;GO:0019219//regulation of nucleobase-containing compound metabolic process;GO:0019222//regulation of metabolic process;GO:0022613//ribonucleoprotein complex biogen…	GO:0005575//cellular_component;GO:0005622//intracellular anatomical structure;GO:0005623//obsolete cell;GO:0005634//nucleus;GO:0005730//nucleolus;GO:0031974//membrane-enclosed lumen;GO:0031981//nuclear lumen;GO:0043226//organelle;GO:0043227//membrane-bounded organelle;GO:0043228//non-membrane-bounded organelle;GO:0043229//intracellular organelle;GO:0043231//intracellular membrane-bounded organell…	GO:0000182//rDNA binding;GO:0003674//molecular_function;GO:0003676//nucleic acid binding;GO:0003677//DNA binding;GO:0003690//double-stranded DNA binding;GO:0003700//DNA-binding transcription factor activity;GO:0003723//RNA binding;GO:0005488//binding;GO:0008097//5S rRNA binding;GO:0019843//rRNA binding;GO:0043565//sequence-specific DNA binding;GO:0080084//5S rDNA binding;GO:0097159//organic cycli…	-
gene-CJI97_000448	6262	210.343	5731	201.16	7909	219.081	8199	180.704	5345	202.572	8179	190.448	5345	205.357	6163	238.592	10127	259.295	PGLS01000001.1	983544	985181	-	1638	gene-CJI97_000448	-	-	-	-	-	-	-	-	-	-
gene-CJI97_000449	5968	187.103	6339	207.668	6455	166.885	11564	237.876	5925	209.584	10780	234.278	6464	231.792	5245	189.516	9097	217.395	PGLS01000001.1	987769	989523	+	1755	gene-CJI97_000449	-	-	-	-	sp|A0A1D8PNP3|GAP6_CANAL Amino-acid permease GAP6 OS=Candida albicans (strain SC5314 / ATCC MYA-2876) OX=237561 GN=GAP6 PE=2 SV=1	XP_023890561.1 general amino-acid permease GAP2-like [Quercus suber]	-	-	-	-
gene-CJI97_000450	2398	100.183	2349	102.547	3314	114.173	3853	105.617	2105	99.223	3595	104.112	2163	103.358	2392	115.173	1569	49.9649	PGLS01000001.1	989884	991200	-	1317	gene-CJI97_000450	-	-	-	-	sp|P47159|YJ94_YEAST Uncharacterized membrane protein YJR124C OS=Saccharomyces cerevisiae (strain ATCC 204508 / S288c) OX=559292 GN=YJR124C PE=1 SV=1	XP_005643047.1 MFS general substrate transporter [Coccomyxa subellipsoidea C-169]	-	-	-	-
gene-CJI97_000451	1738	36.8078	1810	40.0558	1908	33.3224	3143	43.6742	1466	35.0301	2670	39.1978	1608	38.9513	1334	32.5607	1431	23.1009	PGLS01000001.1	991704	994301	+	2598	gene-CJI97_000451	-	-	-	-	sp|P08638|LEUR_YEAST Regulatory protein LEU3 OS=Saccharomyces cerevisiae (strain ATCC 204508 / S288c) OX=559292 GN=LEU3 PE=1 SV=1	XP_023890702.1 putative transcription factor SEF1 [Quercus suber]	-	-	-	-
gene-CJI97_000452	408	95.9341	424	104.178	433	83.9594	623	96.1153	364	96.5676	539	87.8542	400	107.577	288	78.0465	225	40.3269	PGLS01000001.1	994723	994956	+	234	gene-CJI97_000452	-	-	-	-	sp|P69851|DAD4_YEAST DASH complex subunit DAD4 OS=Saccharomyces cerevisiae (strain ATCC 204508 / S288c) OX=559292 GN=DAD4 PE=1 SV=1	-	-	-	-	-
gene-CJI97_000453	19	12.7488	20	14.023	14	7.7466	12	5.28309	15	11.3559	31	14.4191	20	15.3494	9	6.95994	11	5.62609	PGLS01000001.1	996474	996555	+	82	gene-CJI97_000453	-	-	-	-	-	-	-	-	-	-
gene-CJI97_000454	1440	34.6135	1574	39.5353	1960	38.8515	2395	37.7729	1268	34.389	2237	37.2743	1211	33.2946	1325	36.7068	1409	25.8162	PGLS01000001.1	996761	999049	+	2289	gene-CJI97_000454	-	-	-	-	sp|O13773|UCP7_SCHPO UBA domain-containing protein 7 OS=Schizosaccharomyces pombe (strain 972 / ATCC 24843) OX=284812 GN=ucp7 PE=4 SV=1	XP_023871281.1 UBA domain-containing protein 7-like [Quercus suber]	-	-	-	-
gene-CJI97_000455	0	0	0	0	0	0	0	0	0	0	0	0	0	0	1	0.880733	0	0	PGLS01000001.1	999155	999226	-	72	gene-CJI97_000455	-	-	-	-	-	-	-	-	-	-
gene-CJI97_000456	433	38.1797	445	41.0016	593	43.1189	532	30.7785	319	31.736	500	30.5615	333	33.5842	241	24.4912	302	20.2979	PGLS01000001.1	1000018	1000641	+	624	gene-CJI97_000456	-	-	-	-	-	-	-	-	-	-
gene-CJI97_000457	7128	688.053	6604	666.128	8729	694.843	10191	645.449	6499	707.812	9381	627.717	5456	602.385	6111	679.852	7673	564.571	PGLS01000001.1	1001972	1002541	+	570	gene-CJI97_000457	-	-	-	-	sp|Q03559|YM8V_YEAST Uncharacterized protein YMR295C OS=Saccharomyces cerevisiae (strain ATCC 204508 / S288c) OX=559292 GN=YMR295C PE=1 SV=1	-	-	-	-	-
gene-CJI97_000458	1117	50.8342	1063	50.5513	1239	46.4988	1629	48.6424	895	45.9561	1434	45.2389	908	47.2644	944	49.5134	1278	44.3335	PGLS01000001.1	1004445	1005653	+	1209	gene-CJI97_000458	GO:0000165;GO:0003674;GO:0003824;GO:0004672;GO:0004674;GO:0004707;GO:0005575;GO:0005622;GO:0005623;GO:0005634;GO:0005737;GO:0006464;GO:0006468;GO:0006793;GO:0006796;GO:0006807;GO:0007154;GO:0007165;GO:0008150;GO:0008152;GO:0009719;GO:0009725;GO:0009733;GO:0009734;GO:0009755;GO:0009987;GO:0010033;GO:0010468;GO:0016301;GO:0016310;GO:0016740;GO:0016772;GO:0016773;GO:0019222;GO:0019538;GO:0023014;GO:…	K20535	-	-	sp|C4YGK0|ERK1_CANAW Extracellular signal-regulated kinase 1 OS=Candida albicans (strain WO-1) OX=294748 GN=CEK1 PE=3 SV=1	XP_023926198.1 mitogen-activated protein kinase [Quercus suber]	GO:0000165//MAPK cascade;GO:0006464//cellular protein modification process;GO:0006468//protein phosphorylation;GO:0006793//phosphorus metabolic process;GO:0006796//phosphate-containing compound metabolic process;GO:0006807//nitrogen compound metabolic process;GO:0007154//cell communication;GO:0007165//signal transduction;GO:0008150//biological_process;GO:0008152//metabolic process;GO:0009719//res…	GO:0005575//cellular_component;GO:0005622//intracellular anatomical structure;GO:0005623//obsolete cell;GO:0005634//nucleus;GO:0005737//cytoplasm;GO:0043226//organelle;GO:0043227//membrane-bounded organelle;GO:0043229//intracellular organelle;GO:0043231//intracellular membrane-bounded organelle;GO:0044424//obsolete intracellular part;GO:0044464//obsolete cell part;	GO:0003674//molecular_function;GO:0003824//catalytic activity;GO:0004672//protein kinase activity;GO:0004674//protein serine/threonine kinase activity;GO:0004707//MAP kinase activity;GO:0016301//kinase activity;GO:0016740//transferase activity;GO:0016772//transferase activity, transferring phosphorus-containing groups;GO:0016773//phosphotransferase activity, alcohol group as acceptor;GO:0140096//…	-
gene-CJI97_000459	1587	146.262	1630	156.978	2722	206.876	3016	182.38	1556	161.801	2580	164.829	1474	155.381	2376	252.377	2292	161.016	PGLS01000001.1	1005956	1006552	+	597	gene-CJI97_000459	GO:0005575;GO:0005622;GO:0005623;GO:0005737;GO:0005783;GO:0005789;GO:0005794;GO:0005798;GO:0005801;GO:0012505;GO:0016020;GO:0030134;GO:0030135;GO:0031410;GO:0031982;GO:0031984;GO:0042175;GO:0043226;GO:0043227;GO:0043229;GO:0043231;GO:0044422;GO:0044424;GO:0044425;GO:0044431;GO:0044432;GO:0044444;GO:0044446;GO:0044464;GO:0097708;GO:0098827	K20352	-	-	sp|P32803|EMP24_YEAST Endosomal protein P24B OS=Saccharomyces cerevisiae (strain ATCC 204508 / S288c) OX=559292 GN=EMP24 PE=1 SV=1	XP_023902600.1 endosomal protein P24B-like [Quercus suber]	-	GO:0005575//cellular_component;GO:0005622//intracellular anatomical structure;GO:0005623//obsolete cell;GO:0005737//cytoplasm;GO:0005783//endoplasmic reticulum;GO:0005789//endoplasmic reticulum membrane;GO:0005794//Golgi apparatus;GO:0005798//Golgi-associated vesicle;GO:0005801//cis-Golgi network;GO:0012505//endomembrane system;GO:0016020//membrane;GO:0030134//COPII-coated ER to Golgi transport v…	-	-
gene-CJI97_000460	20462	891.402	19782	900.518	28314	1017.17	25704	734.713	16183	795.429	24280	733.221	14511	723.051	19273	967.66	38674	1284.23	PGLS01000001.1	1008516	1009778	+	1263	gene-CJI97_000460	GO:0003674;GO:0003824;GO:0004069;GO:0005488;GO:0005507;GO:0005575;GO:0005618;GO:0005622;GO:0005623;GO:0005737;GO:0005773;GO:0005774;GO:0005777;GO:0005829;GO:0005886;GO:0005911;GO:0006082;GO:0006091;GO:0006099;GO:0006101;GO:0006103;GO:0006520;GO:0006522;GO:0006531;GO:0006536;GO:0006807;GO:0007275;GO:0007568;GO:0008150;GO:0008152;GO:0008483;GO:0009060;GO:0009064;GO:0009066;GO:0009078;GO:0009506;GO:…	K14454	-	-	sp|P23542|AATC_YEAST Aspartate aminotransferase, cytoplasmic OS=Saccharomyces cerevisiae (strain ATCC 204508 / S288c) OX=559292 GN=AAT2 PE=1 SV=3	XP_023870820.1 aspartate aminotransferase, cytoplasmic-like [Quercus suber]	GO:0006082//organic acid metabolic process;GO:0006091//generation of precursor metabolites and energy;GO:0006099//tricarboxylic acid cycle;GO:0006101//citrate metabolic process;GO:0006103//2-oxoglutarate metabolic process;GO:0006520//cellular amino acid metabolic process;GO:0006522//alanine metabolic process;GO:0006531//aspartate metabolic process;GO:0006536//glutamate metabolic process;GO:000680…	GO:0005575//cellular_component;GO:0005618//cell wall;GO:0005622//intracellular anatomical structure;GO:0005623//obsolete cell;GO:0005737//cytoplasm;GO:0005773//vacuole;GO:0005774//vacuolar membrane;GO:0005777//peroxisome;GO:0005829//cytosol;GO:0005886//plasma membrane;GO:0005911//cell-cell junction;GO:0009506//plasmodesma;GO:0009536//plastid;GO:0016020//membrane;GO:0030054//cell junction;GO:00303…	GO:0003674//molecular_function;GO:0003824//catalytic activity;GO:0004069//L-aspartate:2-oxoglutarate aminotransferase activity;GO:0005488//binding;GO:0005507//copper ion binding;GO:0008483//transaminase activity;GO:0016740//transferase activity;GO:0016769//transferase activity, transferring nitrogenous groups;GO:0043167//ion binding;GO:0043169//cation binding;GO:0046872//metal ion binding;GO:0046…	ko00400(Phenylalanine, tyrosine and tryptophan biosynthesis);ko00360(Phenylalanine metabolism);ko00350(Tyrosine metabolism);ko00330(Arginine and proline metabolism);ko00270(Cysteine and methionine metabolism);ko00250(Alanine, aspartate and glutamate metabolism);ko00220(Arginine biosynthesis)
gene-CJI97_000461	434	95.9001	692	159.784	677	123.363	816	118.307	519	129.394	950	145.517	370	93.5141	513	130.646	439	73.9423	PGLS01000001.1	1010453	1010986	-	249	gene-CJI97_000461	-	K02978	-	-	sp|P38711|RS27B_YEAST 40S ribosomal protein S27-B OS=Saccharomyces cerevisiae (strain ATCC 204508 / S288c) OX=559292 GN=RPS27B PE=1 SV=1	XP_022894404.1 40S ribosomal protein S27-3 [Olea europaea var. sylvestris]	-	-	-	ko03010(Ribosome)
gene-CJI97_000462	7533	419.933	6543	381.141	9385	431.434	10734	392.613	5783	363.732	9760	377.157	6854	437.02	6596	423.78	11683	496.438	PGLS01000001.1	1013201	1014187	-	987	gene-CJI97_000462	-	K06269	-	-	sp|P20654|PP1_EMENI Serine/threonine-protein phosphatase PP1 OS=Emericella nidulans (strain FGSC A4 / ATCC 38163 / CBS 112.46 / NRRL 194 / M139) OX=227321 GN=bimG PE=2 SV=1	KAB8349749.1 hypothetical protein FH972_023764 [Carpinus fangiana]	-	-	-	ko04113(Meiosis - yeast);ko03015(mRNA surveillance pathway)
gene-CJI97_000463	2330	220.273	2329	230.076	2573	200.592	3722	230.873	1997	213.011	3530	231.335	1845	199.502	1851	201.679	2799	201.701	PGLS01000001.1	1015785	1016366	+	582	gene-CJI97_000463	-	-	-	-	sp|Q9C0V9|YNH1_SCHPO UPF0589 protein C32H8.01c OS=Schizosaccharomyces pombe (strain 972 / ATCC 24843) OX=284812 GN=SPBC32H8.01c PE=3 SV=1	XP_023882305.1 UPF0589 protein C32H8.01c-like, partial [Quercus suber]	-	-	-	-
gene-CJI97_000464	1056	69.4172	1180	81.0554	1298	70.3633	1801	77.6799	1020	75.6521	1723	78.5144	1014	76.2408	905	68.5646	1056	52.9135	PGLS01000001.1	1016387	1017223	-	837	gene-CJI97_000464	GO:0000166;GO:0000278;GO:0000281;GO:0000910;GO:0001882;GO:0001883;GO:0003674;GO:0005488;GO:0005525;GO:0005575;GO:0005622;GO:0005623;GO:0005737;GO:0005794;GO:0006464;GO:0006471;GO:0006807;GO:0006810;GO:0006886;GO:0007049;GO:0008104;GO:0008150;GO:0008152;GO:0009987;GO:0012505;GO:0015031;GO:0015833;GO:0016192;GO:0017076;GO:0019001;GO:0019538;GO:0022402;GO:0031344;GO:0032549;GO:0032550;GO:0032553;GO:…	K12272	-	-	sp|P36057|SRPB_YEAST Signal recognition particle receptor subunit beta OS=Saccharomyces cerevisiae (strain ATCC 204508 / S288c) OX=559292 GN=SRP102 PE=1 SV=1	GAQ79462.1 signal recognition particle receptor subunit beta [Klebsormidium nitens]	GO:0000278//mitotic cell cycle;GO:0000281//mitotic cytokinesis;GO:0000910//cytokinesis;GO:0006464//cellular protein modification process;GO:0006471//protein ADP-ribosylation;GO:0006807//nitrogen compound metabolic process;GO:0006810//transport;GO:0006886//intracellular protein transport;GO:0007049//cell cycle;GO:0008104//protein localization;GO:0008150//biological_process;GO:0008152//metabolic pr…	GO:0005575//cellular_component;GO:0005622//intracellular anatomical structure;GO:0005623//obsolete cell;GO:0005737//cytoplasm;GO:0005794//Golgi apparatus;GO:0012505//endomembrane system;GO:0043226//organelle;GO:0043227//membrane-bounded organelle;GO:0043229//intracellular organelle;GO:0043231//intracellular membrane-bounded organelle;GO:0044424//obsolete intracellular part;GO:0044444//obsolete cy…	GO:0000166//nucleotide binding;GO:0001882//nucleoside binding;GO:0001883//purine nucleoside binding;GO:0003674//molecular_function;GO:0005488//binding;GO:0005525//GTP binding;GO:0017076//purine nucleotide binding;GO:0019001//guanyl nucleotide binding;GO:0032549//ribonucleoside binding;GO:0032550//purine ribonucleoside binding;GO:0032553//ribonucleotide binding;GO:0032555//purine ribonucleotide bi…	ko03060(Protein export)
gene-CJI97_000465	1708	82.435	1998	100.767	2399	95.4822	3422	108.367	1663	90.5594	3121	104.419	1656	91.4177	1630	90.6692	1398	51.4316	PGLS01000001.1	1017418	1018557	-	1140	gene-CJI97_000465	GO:0000166;GO:0003674;GO:0003824;GO:0004107;GO:0005488;GO:0005575;GO:0005622;GO:0005623;GO:0005634;GO:0005730;GO:0005737;GO:0005829;GO:0006082;GO:0006520;GO:0006725;GO:0006807;GO:0008150;GO:0008152;GO:0008652;GO:0009058;GO:0009072;GO:0009073;GO:0009423;GO:0009507;GO:0009532;GO:0009536;GO:0009570;GO:0009987;GO:0010181;GO:0016053;GO:0016829;GO:0016835;GO:0016838;GO:0019438;GO:0019752;GO:0031974;GO:…	-	-	-	sp|P28777|AROC_YEAST Chorismate synthase OS=Saccharomyces cerevisiae (strain ATCC 204508 / S288c) OX=559292 GN=ARO2 PE=1 SV=1	XP_023907914.1 chorismate synthase-like [Quercus suber]	GO:0006082//organic acid metabolic process;GO:0006520//cellular amino acid metabolic process;GO:0006725//cellular aromatic compound metabolic process;GO:0006807//nitrogen compound metabolic process;GO:0008150//biological_process;GO:0008152//metabolic process;GO:0008652//cellular amino acid biosynthetic process;GO:0009058//biosynthetic process;GO:0009072//aromatic amino acid family metabolic proce…	GO:0005575//cellular_component;GO:0005622//intracellular anatomical structure;GO:0005623//obsolete cell;GO:0005634//nucleus;GO:0005730//nucleolus;GO:0005737//cytoplasm;GO:0005829//cytosol;GO:0009507//chloroplast;GO:0009532//plastid stroma;GO:0009536//plastid;GO:0009570//chloroplast stroma;GO:0031974//membrane-enclosed lumen;GO:0031981//nuclear lumen;GO:0043226//organelle;GO:0043227//membrane-boun…	GO:0000166//nucleotide binding;GO:0003674//molecular_function;GO:0003824//catalytic activity;GO:0004107//chorismate synthase activity;GO:0005488//binding;GO:0010181//FMN binding;GO:0016829//lyase activity;GO:0016835//carbon-oxygen lyase activity;GO:0016838//carbon-oxygen lyase activity, acting on phosphates;GO:0032553//ribonucleotide binding;GO:0036094//small molecule binding;GO:0043167//ion bind…	-
gene-CJI97_000466	472	14.1912	450	14.138	571	14.1574	806	15.9003	343	11.6356	818	17.0487	453	15.5784	444	15.3854	344	7.88379	PGLS01000001.1	1019810	1021639	+	1830	gene-CJI97_000466	-	-	-	-	-	-	-	-	-	-
gene-CJI97_000467	3543	84.6092	3284	81.9495	3935	77.4925	5678	88.9679	2825	76.1171	5271	87.257	3128	85.4396	2752	75.7431	3900	70.9921	PGLS01000001.1	1022556	1024859	+	2304	gene-CJI97_000467	-	-	-	-	sp|Q59RR3|MNL1_CANAL Transcriptional regulator MNL1 OS=Candida albicans (strain SC5314 / ATCC MYA-2876) OX=237561 GN=MNL1 PE=3 SV=2	BAK05473.1 predicted protein [Hordeum vulgare subsp. vulgare]	-	-	-	-
gene-CJI97_000468	1319	39.7877	1311	41.3241	1740	43.2834	2106	41.6825	1195	40.6714	2230	46.6304	1284	44.3012	1080	37.547	1319	30.3283	PGLS01000001.1	1025055	1026878	-	1824	gene-CJI97_000468	-	-	-	-	sp|Q59RR0|ACE2_CANAL Cell wall transcription factor ACE2 OS=Candida albicans (strain SC5314 / ATCC MYA-2876) OX=237561 GN=ACE2 PE=4 SV=2	XP_023926324.1 cell wall transcription factor ACE2-like [Quercus suber]	-	-	-	-
gene-CJI97_000469	9602	399.329	9698	421.452	13045	447.385	12080	329.63	8392	393.778	12922	372.528	7170	341.063	7710	369.548	12865	407.829	PGLS01000001.1	1027523	1028845	-	1323	gene-CJI97_000469	-	K00658	-	-	sp|P19262|ODO2_YEAST Dihydrolipoyllysine-residue succinyltransferase component of 2-oxoglutarate dehydrogenase complex, mitochondrial OS=Saccharomyces cerevisiae (strain ATCC 204508 / S288c) OX=559292 GN=KGD2 PE=1 SV=2	XP_023918974.1 dihydrolipoyllysine-residue succinyltransferase component of 2-oxoglutarate dehydrogenase complex, mitochondrial-like [Quercus suber]	-	-	-	ko00380(Tryptophan metabolism);ko00310(Lysine degradation);ko00020(Citrate cycle (TCA cycle))
gene-CJI97_000470	6	4.52228	7	5.51316	8	4.97238	3	1.48361	2	1.7008	1	0.522476	2	1.72418	6	5.21201	13	7.46876	PGLS01000001.1	1029542	1029614	-	73	gene-CJI97_000470	-	-	-	-	-	-	-	-	-	-
gene-CJI97_000471	604	27.9032	520	25.1025	634	24.1532	837	25.3708	489	25.4884	803	25.7154	474	25.0462	449	23.9063	543	19.1212	PGLS01000001.1	1030382	1031572	+	1191	gene-CJI97_000471	-	-	-	-	-	-	-	-	-	-
gene-CJI97_000472	181	12.2044	154	10.8507	240	13.345	235	10.3968	178	13.5418	228	10.657	90	6.94108	114	8.85914	119	6.11624	PGLS01000001.1	1031654	1032469	+	816	gene-CJI97_000472	-	-	-	-	-	-	-	-	-	-
gene-CJI97_000473	5425	134.637	5504	142.738	6567	134.4	7818	127.306	4136	115.814	7396	127.239	4413	125.269	4045	115.699	5780	109.343	PGLS01000001.1	1032657	1034920	-	2217	gene-CJI97_000473	GO:0000322;GO:0000323;GO:0000324;GO:0003674;GO:0005215;GO:0005216;GO:0005261;GO:0005262;GO:0005575;GO:0005622;GO:0005623;GO:0005737;GO:0005739;GO:0005773;GO:0005783;GO:0005886;GO:0005887;GO:0005933;GO:0005935;GO:0006457;GO:0006629;GO:0006643;GO:0006665;GO:0006807;GO:0006810;GO:0006811;GO:0006812;GO:0006816;GO:0006820;GO:0006862;GO:0006873;GO:0006874;GO:0006875;GO:0007204;GO:0008150;GO:0008152;GO:…	-	-	-	sp|P39719|FLC2_YEAST Flavin carrier protein 2 OS=Saccharomyces cerevisiae (strain ATCC 204508 / S288c) OX=559292 GN=FLC2 PE=1 SV=2	KAB8342950.1 hypothetical protein FH972_022546 [Carpinus fangiana]	GO:0006457//protein folding;GO:0006629//lipid metabolic process;GO:0006643//membrane lipid metabolic process;GO:0006665//sphingolipid metabolic process;GO:0006807//nitrogen compound metabolic process;GO:0006810//transport;GO:0006811//ion transport;GO:0006812//cation transport;GO:0006816//calcium ion transport;GO:0006820//anion transport;GO:0006862//nucleotide transport;GO:0006873//cellular ion ho…	GO:0000322//storage vacuole;GO:0000323//lytic vacuole;GO:0000324//fungal-type vacuole;GO:0005575//cellular_component;GO:0005622//intracellular anatomical structure;GO:0005623//obsolete cell;GO:0005737//cytoplasm;GO:0005739//mitochondrion;GO:0005773//vacuole;GO:0005783//endoplasmic reticulum;GO:0005886//plasma membrane;GO:0005887//integral component of plasma membrane;GO:0005933//cellular bud;GO:0…	GO:0003674//molecular_function;GO:0005215//transporter activity;GO:0005216//ion channel activity;GO:0005261//cation channel activity;GO:0005262//calcium channel activity;GO:0008324//cation transmembrane transporter activity;GO:0008509//anion transmembrane transporter activity;GO:0008514//organic anion transmembrane transporter activity;GO:0015075//ion transmembrane transporter activity;GO:0015085…	-
gene-CJI97_000474	5720	54.639	5885	58.7421	8172	64.3729	8921	55.9128	4535	48.8766	8186	54.2049	5372	58.6933	5294	58.2825	6145	44.7432	PGLS01000001.1	1035816	1041575	-	5760	gene-CJI97_000474	GO:0003674;GO:0003779;GO:0003824;GO:0004430;GO:0005488;GO:0005515;GO:0005543;GO:0005546;GO:0005575;GO:0005622;GO:0005623;GO:0005737;GO:0005886;GO:0005911;GO:0006464;GO:0006468;GO:0006629;GO:0006644;GO:0006650;GO:0006793;GO:0006796;GO:0006807;GO:0006996;GO:0007010;GO:0007154;GO:0007165;GO:0008092;GO:0008150;GO:0008152;GO:0008289;GO:0009506;GO:0009507;GO:0009536;GO:0009987;GO:0016020;GO:0016043;GO:…	K00888	-	-	sp|P37297|STT4_YEAST Phosphatidylinositol 4-kinase STT4 OS=Saccharomyces cerevisiae (strain ATCC 204508 / S288c) OX=559292 GN=STT4 PE=1 SV=1	XP_023890666.1 phosphatidylinositol 4-kinase STT4-like [Quercus suber]	GO:0006464//cellular protein modification process;GO:0006468//protein phosphorylation;GO:0006629//lipid metabolic process;GO:0006644//phospholipid metabolic process;GO:0006650//glycerophospholipid metabolic process;GO:0006793//phosphorus metabolic process;GO:0006796//phosphate-containing compound metabolic process;GO:0006807//nitrogen compound metabolic process;GO:0006996//organelle organization;…	GO:0005575//cellular_component;GO:0005622//intracellular anatomical structure;GO:0005623//obsolete cell;GO:0005737//cytoplasm;GO:0005886//plasma membrane;GO:0005911//cell-cell junction;GO:0009506//plasmodesma;GO:0009507//chloroplast;GO:0009536//plastid;GO:0016020//membrane;GO:0030054//cell junction;GO:0043226//organelle;GO:0043227//membrane-bounded organelle;GO:0043229//intracellular organelle;GO…	GO:0003674//molecular_function;GO:0003779//actin binding;GO:0003824//catalytic activity;GO:0004430//1-phosphatidylinositol 4-kinase activity;GO:0005488//binding;GO:0005515//protein binding;GO:0005543//phospholipid binding;GO:0005546//phosphatidylinositol-4,5-bisphosphate binding;GO:0008092//cytoskeletal protein binding;GO:0008289//lipid binding;GO:0016301//kinase activity;GO:0016740//transferase …	ko04070(Phosphatidylinositol signaling system);ko04011(MAPK signaling pathway - yeast);ko00562(Inositol phosphate metabolism)
gene-CJI97_000475	1942	144.784	2013	156.824	3239	199.137	3252	159.08	1720	144.683	2856	147.602	1738	148.207	2478	212.923	2880	163.668	PGLS01000001.1	1042206	1042943	-	738	gene-CJI97_000475	GO:0000003;GO:0000054;GO:0000460;GO:0000470;GO:0001101;GO:0003006;GO:0003674;GO:0005488;GO:0005575;GO:0005622;GO:0005623;GO:0005634;GO:0005730;GO:0005737;GO:0005829;GO:0006139;GO:0006364;GO:0006396;GO:0006403;GO:0006405;GO:0006611;GO:0006725;GO:0006807;GO:0006810;GO:0006886;GO:0006913;GO:0007275;GO:0008104;GO:0008150;GO:0008152;GO:0009719;GO:0009725;GO:0009737;GO:0009790;GO:0009791;GO:0009793;GO:…	K03264	-	-	sp|Q59L13|IF6_CANAL Eukaryotic translation initiation factor 6 OS=Candida albicans (strain SC5314 / ATCC MYA-2876) OX=237561 GN=TIF6 PE=3 SV=1	XP_024361873.1 eukaryotic translation initiation factor 6-2 [Physcomitrium patens]	GO:0000003//reproduction;GO:0000054//ribosomal subunit export from nucleus;GO:0000460//maturation of 5.8S rRNA;GO:0000470//maturation of LSU-rRNA;GO:0001101//response to acid chemical;GO:0003006//developmental process involved in reproduction;GO:0006139//nucleobase-containing compound metabolic process;GO:0006364//rRNA processing;GO:0006396//RNA processing;GO:0006403//RNA localization;GO:0006405/…	GO:0005575//cellular_component;GO:0005622//intracellular anatomical structure;GO:0005623//obsolete cell;GO:0005634//nucleus;GO:0005730//nucleolus;GO:0005737//cytoplasm;GO:0005829//cytosol;GO:0030684//preribosome;GO:0030687//preribosome, large subunit precursor;GO:0031974//membrane-enclosed lumen;GO:0031981//nuclear lumen;GO:0032991//protein-containing complex;GO:0043226//organelle;GO:0043227//mem…	GO:0003674//molecular_function;GO:0005488//binding;GO:0043021//ribonucleoprotein complex binding;GO:0043023//ribosomal large subunit binding;GO:0044877//protein-containing complex binding;	ko03008(Ribosome biogenesis in eukaryotes)
gene-CJI97_000476	89065	1814.98	76938	1638.34	93487	1571.03	159668	2134.88	81470	1873.18	137223	1938.44	75168	1752.04	62375	1464.95	76570	1189.39	PGLS01000001.1	1043376	1046075	-	2700	gene-CJI97_000476	GO:0000302;GO:0005575;GO:0005622;GO:0005623;GO:0005737;GO:0006417;GO:0006950;GO:0006979;GO:0008150;GO:0009266;GO:0009314;GO:0009408;GO:0009416;GO:0009507;GO:0009526;GO:0009532;GO:0009536;GO:0009570;GO:0009628;GO:0009636;GO:0009642;GO:0009644;GO:0009889;GO:0009891;GO:0009893;GO:0009941;GO:0009987;GO:0010035;GO:0010468;GO:0010556;GO:0010557;GO:0010604;GO:0010608;GO:0010628;GO:0019222;GO:0031323;GO:…	K03695	-	-	sp|P31539|HS104_YEAST Heat shock protein 104 OS=Saccharomyces cerevisiae (strain ATCC 204508 / S288c) OX=559292 GN=HSP104 PE=1 SV=2	XP_023872948.1 heat shock protein hsp98-like [Quercus suber]	GO:0000302//response to reactive oxygen species;GO:0006417//regulation of translation;GO:0006950//response to stress;GO:0006979//response to oxidative stress;GO:0008150//biological_process;GO:0009266//response to temperature stimulus;GO:0009314//response to radiation;GO:0009408//response to heat;GO:0009416//response to light stimulus;GO:0009628//response to abiotic stimulus;GO:0009636//response t…	GO:0005575//cellular_component;GO:0005622//intracellular anatomical structure;GO:0005623//obsolete cell;GO:0005737//cytoplasm;GO:0009507//chloroplast;GO:0009526//plastid envelope;GO:0009532//plastid stroma;GO:0009536//plastid;GO:0009570//chloroplast stroma;GO:0009941//chloroplast envelope;GO:0031967//organelle envelope;GO:0031975//envelope;GO:0043226//organelle;GO:0043227//membrane-bounded organe…	-	ko04213(Longevity regulating pathway - multiple species)
gene-CJI97_000477	1	0.774944	3	2.42934	4	2.55622	2	1.01693	4	3.49742	4	2.14878	3	2.65912	2	1.78628	4	2.36281	PGLS01000001.1	1048329	1048399	+	71	gene-CJI97_000477	-	-	-	-	-	-	-	-	-	-
gene-CJI97_000478	650	109.369	574	100.923	555	77.0092	869	95.9383	602	114.286	880	102.642	580	111.623	580	112.475	878	112.609	PGLS01000001.1	1048478	1048804	+	327	gene-CJI97_000478	-	-	-	-	-	-	-	-	-	-
gene-CJI97_000479	50165	624.605	55065	716.436	86532	888.485	111939	914.487	45937	645.334	94342	814.274	53851	766.91	47459	681.038	18597	176.501	PGLS01000001.1	1049683	1054101	+	4419	gene-CJI97_000479	GO:0000041;GO:0001101;GO:0002376;GO:0003674;GO:0003824;GO:0005215;GO:0005575;GO:0005622;GO:0005623;GO:0005737;GO:0005739;GO:0005773;GO:0005774;GO:0005886;GO:0006082;GO:0006725;GO:0006790;GO:0006807;GO:0006810;GO:0006811;GO:0006812;GO:0006855;GO:0006950;GO:0006952;GO:0006955;GO:0008150;GO:0008152;GO:0008324;GO:0009056;GO:0009507;GO:0009526;GO:0009536;GO:0009605;GO:0009607;GO:0009617;GO:0009620;GO:…	-	-	-	sp|O74676|CDR4_CANAX ABC transporter CDR4 OS=Candida albicans OX=5476 GN=CDR4 PE=3 SV=1	XP_023907963.1 ZEB2-regulated ABC transporter 1-like [Quercus suber]	GO:0000041//transition metal ion transport;GO:0001101//response to acid chemical;GO:0002376//immune system process;GO:0006082//organic acid metabolic process;GO:0006725//cellular aromatic compound metabolic process;GO:0006790//sulfur compound metabolic process;GO:0006807//nitrogen compound metabolic process;GO:0006810//transport;GO:0006811//ion transport;GO:0006812//cation transport;GO:0006855//x…	GO:0005575//cellular_component;GO:0005622//intracellular anatomical structure;GO:0005623//obsolete cell;GO:0005737//cytoplasm;GO:0005739//mitochondrion;GO:0005773//vacuole;GO:0005774//vacuolar membrane;GO:0005886//plasma membrane;GO:0009507//chloroplast;GO:0009526//plastid envelope;GO:0009536//plastid;GO:0009941//chloroplast envelope;GO:0016020//membrane;GO:0016021//integral component of membrane…	GO:0003674//molecular_function;GO:0003824//catalytic activity;GO:0005215//transporter activity;GO:0008324//cation transmembrane transporter activity;GO:0015075//ion transmembrane transporter activity;GO:0015086//cadmium ion transmembrane transporter activity;GO:0015318//inorganic molecular entity transmembrane transporter activity;GO:0015399//primary active transmembrane transporter activity;GO:0…	-
gene-CJI97_000480	24592	546.036	23524	545.803	28290	517.999	31017	451.875	18601	465.995	30556	470.311	19162	486.647	19160	490.31	37892	641.319	PGLS01000001.1	1054619	1057096	-	2478	gene-CJI97_000480	GO:0005575;GO:0005622;GO:0005623;GO:0005634;GO:0005654;GO:0005730;GO:0005737;GO:0005794;GO:0005829;GO:0005886;GO:0008150;GO:0009893;GO:0009894;GO:0009896;GO:0010035;GO:0010038;GO:0010604;GO:0012505;GO:0016020;GO:0019222;GO:0031974;GO:0031981;GO:0042176;GO:0042221;GO:0043226;GO:0043227;GO:0043228;GO:0043229;GO:0043231;GO:0043232;GO:0043233;GO:0044422;GO:0044424;GO:0044428;GO:0044444;GO:0044446;GO:…	K13525	-	-	sp|P25694|CDC48_YEAST Cell division control protein 48 OS=Saccharomyces cerevisiae (strain ATCC 204508 / S288c) OX=559292 GN=CDC48 PE=1 SV=3	XP_023909746.1 cell division control protein 48 [Quercus suber]	GO:0008150//biological_process;GO:0009893//positive regulation of metabolic process;GO:0009894//regulation of catabolic process;GO:0009896//positive regulation of catabolic process;GO:0010035//response to inorganic substance;GO:0010038//response to metal ion;GO:0010604//positive regulation of macromolecule metabolic process;GO:0019222//regulation of metabolic process;GO:0042176//regulation of pro…	GO:0005575//cellular_component;GO:0005622//intracellular anatomical structure;GO:0005623//obsolete cell;GO:0005634//nucleus;GO:0005654//nucleoplasm;GO:0005730//nucleolus;GO:0005737//cytoplasm;GO:0005794//Golgi apparatus;GO:0005829//cytosol;GO:0005886//plasma membrane;GO:0012505//endomembrane system;GO:0016020//membrane;GO:0031974//membrane-enclosed lumen;GO:0031981//nuclear lumen;GO:0043226//orga…	-	ko04141(Protein processing in endoplasmic reticulum)
gene-CJI97_000481	620	47.7774	707	56.9307	705	44.801	807	40.8033	430	37.3866	775	41.3993	486	42.8364	401	35.6142	463	27.1964	PGLS01000001.1	1057814	1058527	+	714	gene-CJI97_000481	-	-	-	-	-	-	-	-	-	-
gene-CJI97_000482	1805	51.9691	1691	50.8755	2417	57.387	3031	57.2592	1687	54.8025	2637	52.6307	1571	51.7357	2027	67.262	2828	62.065	PGLS01000001.1	1059875	1061785	+	1911	gene-CJI97_000482	GO:0006810;GO:0006811;GO:0006812;GO:0008150;GO:0051179;GO:0051234	K13754	-	-	sp|P87122|YDL6_SCHPO Putative cation exchanger C3A12.06c OS=Schizosaccharomyces pombe (strain 972 / ATCC 24843) OX=284812 GN=SPAC3A12.06c PE=3 SV=1	KAG0558490.1 hypothetical protein KC19_10G032400 [Ceratodon purpureus]	GO:0006810//transport;GO:0006811//ion transport;GO:0006812//cation transport;GO:0008150//biological_process;GO:0051179//localization;GO:0051234//establishment of localization;	-	-	-
gene-CJI97_000483	17863	505.577	13751	406.69	24613	574.468	92190	1712.02	54516	1740.9	92616	1817.1	52802	1709.34	29189	952.138	53494	1154.08	PGLS01000001.1	1062081	1064024	-	1944	gene-CJI97_000483	-	K03283	-	-	sp|P41797|HSP71_CANAL Heat shock protein SSA1 OS=Candida albicans (strain SC5314 / ATCC MYA-2876) OX=237561 GN=SSA1 PE=1 SV=2	XP_023911441.1 heat shock 70 kDa protein 2 isoform X3 [Quercus suber]	-	-	-	ko04213(Longevity regulating pathway - multiple species);ko04144(Endocytosis);ko04141(Protein processing in endoplasmic reticulum);ko03040(Spliceosome)
gene-CJI97_000484	5196	532.382	5213	558.135	8857	748.358	10545	708.912	7175	829.457	12992	922.765	5046	591.354	8845	1044.48	18023	1407.6	PGLS01000001.1	1064956	1065492	+	537	gene-CJI97_000484	GO:0005575;GO:0005622;GO:0005623;GO:0005737;GO:0005739;GO:0043226;GO:0043227;GO:0043229;GO:0043231;GO:0044424;GO:0044444;GO:0044464	K02437	-	-	sp|P39726|GCSH_YEAST Glycine cleavage system H protein, mitochondrial OS=Saccharomyces cerevisiae (strain ATCC 204508 / S288c) OX=559292 GN=GCV3 PE=1 SV=3	CAB3503989.1 unnamed protein product [Digitaria exilis]	-	GO:0005575//cellular_component;GO:0005622//intracellular anatomical structure;GO:0005623//obsolete cell;GO:0005737//cytoplasm;GO:0005739//mitochondrion;GO:0043226//organelle;GO:0043227//membrane-bounded organelle;GO:0043229//intracellular organelle;GO:0043231//intracellular membrane-bounded organelle;GO:0044424//obsolete intracellular part;GO:0044444//obsolete cytoplasmic part;GO:0044464//obsolet…	-	ko00630(Glyoxylate and dicarboxylate metabolism);ko00260(Glycine, serine and threonine metabolism)
gene-CJI97_000485	1709	279.854	1666	285.076	2309	311.804	2672	287.09	1810	334.415	2770	314.434	1624	304.174	2333	440.304	2400	299.571	PGLS01000001.1	1065581	1065975	-	336	gene-CJI97_000485	GO:0000149;GO:0003674;GO:0005484;GO:0005488;GO:0005515;GO:0005575;GO:0005622;GO:0005623;GO:0005737;GO:0005768;GO:0006605;GO:0006623;GO:0006810;GO:0006886;GO:0006887;GO:0006906;GO:0006996;GO:0007033;GO:0007034;GO:0008104;GO:0008150;GO:0009987;GO:0012505;GO:0015031;GO:0015833;GO:0016020;GO:0016043;GO:0016050;GO:0016192;GO:0031201;GO:0031410;GO:0031982;GO:0032940;GO:0032991;GO:0033036;GO:0033263;GO:…	-	-	-	sp|P33328|SNC2_YEAST Synaptobrevin homolog 2 OS=Saccharomyces cerevisiae (strain ATCC 204508 / S288c) OX=559292 GN=SNC2 PE=1 SV=2	KAF7845944.1 hypothetical protein BT93_L5839 [Corymbia citriodora subsp. variegata]	GO:0006605//protein targeting;GO:0006623//protein targeting to vacuole;GO:0006810//transport;GO:0006886//intracellular protein transport;GO:0006887//exocytosis;GO:0006906//vesicle fusion;GO:0006996//organelle organization;GO:0007033//vacuole organization;GO:0007034//vacuolar transport;GO:0008104//protein localization;GO:0008150//biological_process;GO:0009987//cellular process;GO:0015031//protein …	GO:0005575//cellular_component;GO:0005622//intracellular anatomical structure;GO:0005623//obsolete cell;GO:0005737//cytoplasm;GO:0005768//endosome;GO:0012505//endomembrane system;GO:0016020//membrane;GO:0031201//SNARE complex;GO:0031410//cytoplasmic vesicle;GO:0031982//vesicle;GO:0032991//protein-containing complex;GO:0033263//CORVET complex;GO:0043226//organelle;GO:0043227//membrane-bounded orga…	GO:0000149//SNARE binding;GO:0003674//molecular_function;GO:0005484//SNAP receptor activity;GO:0005488//binding;GO:0005515//protein binding;	-
gene-CJI97_000486	40151	1953.27	37487	1905.65	52493	2105.89	62903	2007.84	41424	2273.71	61586	2076.87	33667	1873.34	36963	2072.44	52839	1959.39	PGLS01000001.1	1067160	1068867	+	1131	gene-CJI97_000486	-	K10355	-	-	sp|O74258|ACT_OGAPD Actin OS=Ogataea parapolymorpha (strain ATCC 26012 / BCRC 20466 / JCM 22074 / NRRL Y-7560 / DL-1) OX=871575 GN=ACT PE=3 SV=2	XP_030526856.1 actin, clone 403 [Rhodamnia argentea]	-	-	-	-
gene-CJI97_000487	1490	41.7208	1723	50.4137	2101	48.5133	2172	39.9041	1372	43.3449	2144	41.6152	1473	47.1753	1692	54.6028	7463	159.286	PGLS01000001.1	1068994	1070958	-	1965	gene-CJI97_000487	-	-	-	-	sp|O13755|OSM1_SCHPO Fumarate reductase OS=Schizosaccharomyces pombe (strain 972 / ATCC 24843) OX=284812 GN=osm1 PE=3 SV=1	XP_023914650.1 fumarate reductase-like [Quercus suber]	-	-	-	-
gene-CJI97_000488	1188	26.4101	1374	31.9181	1541	28.2504	2073	30.2374	1098	27.5406	1911	29.4493	1254	31.8858	963	24.6733	1515	25.6723	PGLS01000001.1	1071384	1073858	-	2475	gene-CJI97_000488	-	K10875	-	-	sp|P32863|RAD54_YEAST DNA repair and recombination protein RAD54 OS=Saccharomyces cerevisiae (strain ATCC 204508 / S288c) OX=559292 GN=RAD54 PE=1 SV=1	XP_023896325.1 LOW QUALITY PROTEIN: DNA repair protein rhp54-like [Quercus suber]	-	-	-	ko03440(Homologous recombination)
gene-CJI97_000489	1169	42.2045	1218	45.9503	1528	45.4921	2191	51.9012	1158	47.1704	1814	45.3985	1255	51.8243	1379	57.3794	1448	39.8485	PGLS01000001.1	1074056	1075579	+	1524	gene-CJI97_000489	-	-	-	-	sp|P53107|YRB30_YEAST Ran-specific GTPase-activating protein 30 OS=Saccharomyces cerevisiae (strain ATCC 204508 / S288c) OX=559292 GN=YRB30 PE=1 SV=1	XP_023901653.1 uncharacterized protein C31A2.10-like [Quercus suber]	-	-	-	-
gene-CJI97_000490	6471	559.813	5691	514.467	6687	477.058	9507	539.643	5478	534.701	8689	521.077	4859	480.8	4053	404.107	5973	393.879	PGLS01000001.1	1076073	1076708	-	636	gene-CJI97_000490	-	-	-	-	-	-	-	-	-	-
gene-CJI97_000491	5713	183.822	5186	174.366	6302	167.217	7089	149.661	4056	147.247	6421	143.217	4061	149.455	3999	148.297	7525	184.56	PGLS01000001.1	1078282	1079991	+	1710	gene-CJI97_000491	-	K11517	-	-	sp|P09437|CYB2_WICAO Cytochrome b2, mitochondrial OS=Wickerhamomyces anomalus OX=4927 GN=CYB2 PE=1 SV=2	KAB9006562.1 hypothetical protein FH972_026916 [Carpinus fangiana]	-	-	-	ko04146(Peroxisome);ko00630(Glyoxylate and dicarboxylate metabolism)
gene-CJI97_000492	6991	82.0329	7363	90.2818	10466	101.274	10049	77.3683	5721	75.7422	11364	92.4359	6502	87.2653	6500	87.9043	10830	96.8671	PGLS01000001.1	1080334	1085109	+	4689	gene-CJI97_000492	-	K10357	-	-	sp|Q875Q8|MYO2_LACK1 Myosin-2 OS=Lachancea kluyveri (strain ATCC 58438 / CBS 3082 / BCRC 21498 / NBRC 1685 / JCM 7257 / NCYC 543 / NRRL Y-12651) OX=226302 GN=MYO2 PE=3 SV=1	KAB8349554.1 hypothetical protein FH972_023578 [Carpinus fangiana]	-	-	-	-
gene-CJI97_000493	1185	241.481	1183	251.911	1556	261.483	1583	211.659	1109	254.985	1864	263.313	884	206.046	1777	417.35	2710	420.953	PGLS01000001.1	1086524	1086849	+	270	gene-CJI97_000493	-	-	-	-	-	-	-	-	-	-
gene-CJI97_000494	4878	107.143	4456	102.273	5530	100.165	7072	101.919	4153	102.92	6789	103.368	4243	106.596	3924	99.3341	5869	98.2617	PGLS01000001.1	1087127	1089631	-	2505	gene-CJI97_000494	-	K14430	-	-	sp|P27514|PHO91_YEAST Low-affinity phosphate transporter PHO91 OS=Saccharomyces cerevisiae (strain ATCC 204508 / S288c) OX=559292 GN=PHO91 PE=1 SV=2	XP_023928600.1 LOW QUALITY PROTEIN: uncharacterized transporter C3B8.04c-like [Quercus suber]	-	-	-	-
gene-CJI97_000495	2737	72.3307	2724	75.2232	2612	56.9232	4164	72.2022	2289	68.2513	3740	68.5142	2506	75.7487	1830	55.7375	2718	54.7516	PGLS01000001.1	1090443	1092524	+	2082	gene-CJI97_000495	-	-	-	-	sp|Q02863|UBP16_YEAST Ubiquitin carboxyl-terminal hydrolase 16 OS=Saccharomyces cerevisiae (strain ATCC 204508 / S288c) OX=559292 GN=UBP16 PE=1 SV=1	KAB9006562.1 hypothetical protein FH972_026916 [Carpinus fangiana]	-	-	-	-
gene-CJI97_000496	4011	142.288	3742	138.713	4771	139.571	5792	134.815	3585	143.491	5781	142.161	3136	127.245	2789	114.029	4811	130.092	PGLS01000001.1	1093031	1094964	-	1551	gene-CJI97_000496	-	K01934	-	-	sp|A3M0J3|SET5_PICST Potential protein lysine methyltransferase SET5 OS=Scheffersomyces stipitis (strain ATCC 58785 / CBS 6054 / NBRC 10063 / NRRL Y-11545) OX=322104 GN=SET5 PE=3 SV=2	QDZ17730.1 5-formyltetrahydrofolate cyclo-ligase [Chloropicon primus]	-	-	-	ko00670(One carbon pool by folate)
gene-CJI97_000497	1406	107.444	1411	112.673	1518	95.6613	2267	113.668	1278	110.191	2173	115.111	1166	101.916	847	74.5981	1880	109.51	PGLS01000001.1	1095046	1095765	-	720	gene-CJI97_000497	-	-	-	-	sp|P40098|FMP10_YEAST Uncharacterized mitochondrial membrane protein FMP10 OS=Saccharomyces cerevisiae (strain ATCC 204508 / S288c) OX=559292 GN=FMP10 PE=1 SV=1	-	-	-	-	-
gene-CJI97_000498	2747	136.165	2769	143.425	3358	137.263	4014	130.549	2296	128.409	3670	126.105	2319	131.478	2587	147.792	3526	133.225	PGLS01000001.1	1098282	1099437	-	1110	gene-CJI97_000498	-	-	-	-	sp|Q757K3|MAF1_ASHGO Repressor of RNA polymerase III transcription MAF1 OS=Ashbya gossypii (strain ATCC 10895 / CBS 109.51 / FGSC 9923 / NRRL Y-1056) OX=284811 GN=MAF1 PE=3 SV=1	XP_023909803.1 repressor of RNA polymerase III transcription maf1-like [Quercus suber]	-	-	-	-
gene-CJI97_000499	10629	683.998	9886	664.783	15139	803.393	15930	672.62	10525	764.191	17084	762.102	9495	698.882	11081	821.845	13031	639.204	PGLS01000001.1	1101171	1102025	-	855	gene-CJI97_000499	-	K01507	-	-	sp|P83777|IPYR_CANAL Inorganic pyrophosphatase OS=Candida albicans (strain SC5314 / ATCC MYA-2876) OX=237561 GN=IPP1 PE=1 SV=3	KAB8766453.1 hypothetical protein FH972_026613 [Carpinus fangiana]	-	-	-	ko00190(Oxidative phosphorylation)
gene-CJI97_000500	729	38.4199	627	34.5297	825	35.8551	1107	38.2796	676	40.1969	1146	41.8672	654	39.4232	561	34.0753	1158	46.5196	PGLS01000001.1	1102118	1103161	-	1044	gene-CJI97_000500	GO:0000003;GO:0000228;GO:0000280;GO:0000706;GO:0000724;GO:0000725;GO:0000729;GO:0003674;GO:0003676;GO:0003677;GO:0003824;GO:0003916;GO:0003918;GO:0004518;GO:0004519;GO:0004520;GO:0004536;GO:0005488;GO:0005575;GO:0005622;GO:0005623;GO:0005634;GO:0005694;GO:0006139;GO:0006259;GO:0006281;GO:0006302;GO:0006310;GO:0006725;GO:0006807;GO:0006950;GO:0006974;GO:0006996;GO:0007049;GO:0007059;GO:0007127;GO:…	K10878	-	-	sp|Q5ZPV8|SPO11_ORYSI Meiotic recombination protein SPO11-1 OS=Oryza sativa subsp. indica OX=39946 GN=SPO11-1 PE=2 SV=1	XP_024515668.1 meiotic recombination protein SPO11-1 isoform X1 [Selaginella moellendorffii]	GO:0000003//reproduction;GO:0000280//nuclear division;GO:0000706//meiotic DNA double-strand break processing;GO:0000724//double-strand break repair via homologous recombination;GO:0000725//recombinational repair;GO:0000729//DNA double-strand break processing;GO:0006139//nucleobase-containing compound metabolic process;GO:0006259//DNA metabolic process;GO:0006281//DNA repair;GO:0006302//double-str…	GO:0000228//nuclear chromosome;GO:0005575//cellular_component;GO:0005622//intracellular anatomical structure;GO:0005623//obsolete cell;GO:0005634//nucleus;GO:0005694//chromosome;GO:0031974//membrane-enclosed lumen;GO:0031981//nuclear lumen;GO:0043226//organelle;GO:0043227//membrane-bounded organelle;GO:0043228//non-membrane-bounded organelle;GO:0043229//intracellular organelle;GO:0043231//intrace…	GO:0003674//molecular_function;GO:0003676//nucleic acid binding;GO:0003677//DNA binding;GO:0003824//catalytic activity;GO:0003916//DNA topoisomerase activity;GO:0003918//DNA topoisomerase type II (double strand cut, ATP-hydrolyzing) activity;GO:0004518//nuclease activity;GO:0004519//endonuclease activity;GO:0004520//endodeoxyribonuclease activity;GO:0004536//deoxyribonuclease activity;GO:0005488/…	ko04113(Meiosis - yeast)
gene-CJI97_000501	1289	137.446	1259	140.282	1517	133.393	2874	201.075	1525	183.47	2384	176.216	1347	164.283	1259	154.722	2206	179.301	PGLS01000001.1	1103756	1104271	+	516	gene-CJI97_000501	-	-	-	-	sp|P38212|RCR1_YEAST Protein RCR1 OS=Saccharomyces cerevisiae (strain ATCC 204508 / S288c) OX=559292 GN=RCR1 PE=1 SV=1	-	-	-	-	-
gene-CJI97_000502	42334	876.321	36071	780.241	53074	905.991	68683	932.856	41981	980.491	66563	955.141	45228	1070.85	41341	986.286	67257	1061.23	PGLS01000001.1	1105025	1107682	+	2658	gene-CJI97_000502	GO:0005575;GO:0005622;GO:0005623;GO:0005737;GO:0005773;GO:0005774;GO:0005886;GO:0005911;GO:0009506;GO:0009507;GO:0009526;GO:0009536;GO:0009941;GO:0016020;GO:0030054;GO:0031090;GO:0031967;GO:0031975;GO:0043226;GO:0043227;GO:0043229;GO:0043231;GO:0044422;GO:0044424;GO:0044434;GO:0044435;GO:0044437;GO:0044444;GO:0044446;GO:0044464;GO:0055044;GO:0071944;GO:0098588;GO:0098805	-	-	-	sp|Q09766|YA7D_SCHPO Uncharacterized membrane protein C24H6.13 OS=Schizosaccharomyces pombe (strain 972 / ATCC 24843) OX=284812 GN=SPAC24H6.13 PE=1 SV=1	KAB8760607.1 hypothetical protein FH972_026599 [Carpinus fangiana]	-	GO:0005575//cellular_component;GO:0005622//intracellular anatomical structure;GO:0005623//obsolete cell;GO:0005737//cytoplasm;GO:0005773//vacuole;GO:0005774//vacuolar membrane;GO:0005886//plasma membrane;GO:0005911//cell-cell junction;GO:0009506//plasmodesma;GO:0009507//chloroplast;GO:0009526//plastid envelope;GO:0009536//plastid;GO:0009941//chloroplast envelope;GO:0016020//membrane;GO:0030054//c…	-	-
gene-CJI97_000503	1735	235.707	1472	208.967	2066	231.458	1607	143.246	1474	225.938	1952	183.829	1375	213.66	2499	391.28	4415	457.197	PGLS01000001.1	1108183	1108587	+	405	gene-CJI97_000503	-	-	-	-	-	-	-	-	-	-
gene-CJI97_000504	1938	71.5163	2042	78.7415	1935	58.8844	2861	69.2724	1797	74.8198	2790	71.3701	1253	52.8869	1025	43.5936	1102	30.9979	PGLS01000001.1	1108644	1110134	-	1491	gene-CJI97_000504	-	-	-	-	sp|Q59Q30|GIT1_CANAL Glycerophosphoinositol permease 1 OS=Candida albicans (strain SC5314 / ATCC MYA-2876) OX=237561 GN=GIT1 PE=1 SV=1	XP_023899711.1 glycerophosphoinositol permease 1-like [Quercus suber]	-	-	-	-
gene-CJI97_000505	2921	52.113	3036	56.5996	3835	56.422	4692	54.9242	2356	47.425	4216	52.1406	2397	48.9135	2104	43.2622	1603	21.7995	PGLS01000001.1	1110956	1114039	-	3084	gene-CJI97_000505	GO:0003674;GO:0003824;GO:0004439;GO:0006629;GO:0006644;GO:0006650;GO:0006793;GO:0006796;GO:0008150;GO:0008152;GO:0009987;GO:0016311;GO:0016787;GO:0016788;GO:0016791;GO:0019637;GO:0030258;GO:0034485;GO:0034593;GO:0034594;GO:0034595;GO:0042578;GO:0044237;GO:0044238;GO:0044255;GO:0046486;GO:0046488;GO:0046839;GO:0046856;GO:0052866;GO:0071704;GO:0106019	-	-	-	sp|P40559|INP51_YEAST Phosphatidylinositol 4,5-bisphosphate 5-phosphatase INP51 OS=Saccharomyces cerevisiae (strain ATCC 204508 / S288c) OX=559292 GN=INP51 PE=1 SV=1	XP_023890478.1 inositol-1,4,5-trisphosphate 5-phosphatase 1-like [Quercus suber]	GO:0006629//lipid metabolic process;GO:0006644//phospholipid metabolic process;GO:0006650//glycerophospholipid metabolic process;GO:0006793//phosphorus metabolic process;GO:0006796//phosphate-containing compound metabolic process;GO:0008150//biological_process;GO:0008152//metabolic process;GO:0009987//cellular process;GO:0016311//dephosphorylation;GO:0019637//organophosphate metabolic process;GO:…	-	GO:0003674//molecular_function;GO:0003824//catalytic activity;GO:0004439//phosphatidylinositol-4,5-bisphosphate 5-phosphatase activity;GO:0016787//hydrolase activity;GO:0016788//hydrolase activity, acting on ester bonds;GO:0016791//phosphatase activity;GO:0034485//phosphatidylinositol-3,4,5-trisphosphate 5-phosphatase activity;GO:0034593//phosphatidylinositol bisphosphate phosphatase activity;GO:…	-
gene-CJI97_000506	1788	64.8074	1771	67.0768	2068	61.8125	2769	65.8524	1453	59.421	2709	68.0655	1631	67.6172	1457	60.8646	1590	43.9292	PGLS01000001.1	1117027	1118544	+	1518	gene-CJI97_000506	-	-	-	-	-	-	-	-	-	-
gene-CJI97_000507	2606	168.292	2712	183.01	4240	225.8	3899	165.209	2435	177.421	3988	178.527	2396	176.979	3285	244.497	3855	189.764	PGLS01000001.1	1119239	1120090	+	852	gene-CJI97_000507	GO:0000325;GO:0005575;GO:0005622;GO:0005623;GO:0005737;GO:0005773;GO:0005774;GO:0005794;GO:0005886;GO:0012505;GO:0016020;GO:0031090;GO:0043226;GO:0043227;GO:0043229;GO:0043231;GO:0044422;GO:0044424;GO:0044437;GO:0044444;GO:0044446;GO:0044464;GO:0071944;GO:0098588;GO:0098805	K02149	-	-	sp|P87220|VATD_CANAL V-type proton ATPase subunit D OS=Candida albicans (strain SC5314 / ATCC MYA-2876) OX=237561 GN=VMA8 PE=3 SV=1	XP_023907885.1 V-type proton ATPase subunit D-like [Quercus suber]	-	GO:0000325//plant-type vacuole;GO:0005575//cellular_component;GO:0005622//intracellular anatomical structure;GO:0005623//obsolete cell;GO:0005737//cytoplasm;GO:0005773//vacuole;GO:0005774//vacuolar membrane;GO:0005794//Golgi apparatus;GO:0005886//plasma membrane;GO:0012505//endomembrane system;GO:0016020//membrane;GO:0031090//organelle membrane;GO:0043226//organelle;GO:0043227//membrane-bounded o…	-	ko04145(Phagosome);ko00190(Oxidative phosphorylation)
gene-CJI97_000508	12940	376.705	13521	411.313	15987	383.798	14825	283.174	9598	315.257	15408	310.938	9110	303.341	9013	302.402	20929	464.424	PGLS01000001.1	1121178	1123067	+	1890	gene-CJI97_000508	-	K00234	-	-	sp|Q00711|SDHA_YEAST Succinate dehydrogenase [ubiquinone] flavoprotein subunit, mitochondrial OS=Saccharomyces cerevisiae (strain ATCC 204508 / S288c) OX=559292 GN=SDH1 PE=1 SV=1	XP_023912090.1 probable succinate dehydrogenase [ubiquinone] flavoprotein subunit, mitochondrial [Quercus suber]	-	-	-	ko00190(Oxidative phosphorylation);ko00020(Citrate cycle (TCA cycle))
gene-CJI97_000509	1607	41.865	1437	39.1191	1952	41.9356	1868	31.9303	1155	33.9496	2035	36.7502	1271	37.8727	1366	41.0141	2250	44.6803	PGLS01000001.1	1123253	1125364	-	2112	gene-CJI97_000509	-	K17541	-	-	sp|P53009|SCY1_YEAST Protein kinase-like protein SCY1 OS=Saccharomyces cerevisiae (strain ATCC 204508 / S288c) OX=559292 GN=SCY1 PE=1 SV=1	XP_023901748.1 protein kinase domain-containing protein ppk32-like [Quercus suber]	-	-	-	-
gene-CJI97_000510	994	25.4969	1102	29.5379	1075	22.7394	1701	28.6284	923	26.7129	1666	29.6236	868	25.4664	710	20.9898	541	10.5779	PGLS01000001.1	1127990	1130134	-	2145	gene-CJI97_000510	-	-	-	-	sp|Q23498|ASM2_CAEEL Sphingomyelin phosphodiesterase 2 OS=Caenorhabditis elegans OX=6239 GN=asm-2 PE=1 SV=3	XP_023901699.1 sphingomyelin phosphodiesterase 1-like [Quercus suber]	-	-	-	-
gene-CJI97_000511	6851	93.2812	6729	95.7387	8313	93.3396	9650	86.2102	5097	78.3018	9547	90.1089	6618	103.065	5857	91.9101	7569	78.5557	PGLS01000001.1	1132660	1136700	+	4041	gene-CJI97_000511	GO:0000323;GO:0000325;GO:0005575;GO:0005622;GO:0005623;GO:0005737;GO:0005764;GO:0005765;GO:0005768;GO:0005770;GO:0005773;GO:0005774;GO:0005911;GO:0006810;GO:0006906;GO:0006914;GO:0006996;GO:0007033;GO:0007034;GO:0007041;GO:0008150;GO:0008152;GO:0008333;GO:0009056;GO:0009506;GO:0009705;GO:0009987;GO:0010008;GO:0012505;GO:0016020;GO:0016043;GO:0016050;GO:0016192;GO:0016197;GO:0030054;GO:0030897;GO:…	K20183	-	-	sp|P51862|ROM2_YEAST RHO1 GDP-GTP exchange protein 2 OS=Saccharomyces cerevisiae (strain ATCC 204508 / S288c) OX=559292 GN=ROM2 PE=1 SV=1	XP_023886757.1 rho1 guanine nucleotide exchange factor 1-like [Quercus suber]	GO:0006810//transport;GO:0006906//vesicle fusion;GO:0006914//autophagy;GO:0006996//organelle organization;GO:0007033//vacuole organization;GO:0007034//vacuolar transport;GO:0007041//lysosomal transport;GO:0008150//biological_process;GO:0008152//metabolic process;GO:0008333//endosome to lysosome transport;GO:0009056//catabolic process;GO:0009987//cellular process;GO:0016043//cellular component org…	GO:0000323//lytic vacuole;GO:0000325//plant-type vacuole;GO:0005575//cellular_component;GO:0005622//intracellular anatomical structure;GO:0005623//obsolete cell;GO:0005737//cytoplasm;GO:0005764//lysosome;GO:0005765//lysosomal membrane;GO:0005768//endosome;GO:0005770//late endosome;GO:0005773//vacuole;GO:0005774//vacuolar membrane;GO:0005911//cell-cell junction;GO:0009506//plasmodesma;GO:0009705//…	-	ko04138(Autophagy - yeast)
gene-CJI97_000512	3982	230.383	4062	245.576	5280	251.913	5673	215.354	3370	219.986	5314	213.123	3126	206.863	3279	218.644	3879	171.067	PGLS01000001.1	1137271	1138221	+	951	gene-CJI97_000512	GO:0000038;GO:0003674;GO:0003824;GO:0004312;GO:0005575;GO:0005622;GO:0005623;GO:0005737;GO:0005783;GO:0005789;GO:0006082;GO:0006629;GO:0006631;GO:0006633;GO:0006643;GO:0006665;GO:0006807;GO:0008150;GO:0008152;GO:0008610;GO:0009058;GO:0009922;GO:0009987;GO:0012505;GO:0016020;GO:0016021;GO:0016053;GO:0016740;GO:0016746;GO:0016747;GO:0019367;GO:0019368;GO:0019752;GO:0030148;GO:0030176;GO:0030497;GO:…	K10246	-	-	sp|P40319|ELO3_YEAST Elongation of fatty acids protein 3 OS=Saccharomyces cerevisiae (strain ATCC 204508 / S288c) OX=559292 GN=ELO3 PE=1 SV=1	XP_023888834.1 putative elongation of fatty acids protein 1 [Quercus suber]	GO:0000038//very long-chain fatty acid metabolic process;GO:0006082//organic acid metabolic process;GO:0006629//lipid metabolic process;GO:0006631//fatty acid metabolic process;GO:0006633//fatty acid biosynthetic process;GO:0006643//membrane lipid metabolic process;GO:0006665//sphingolipid metabolic process;GO:0006807//nitrogen compound metabolic process;GO:0008150//biological_process;GO:0008152/…	GO:0005575//cellular_component;GO:0005622//intracellular anatomical structure;GO:0005623//obsolete cell;GO:0005737//cytoplasm;GO:0005783//endoplasmic reticulum;GO:0005789//endoplasmic reticulum membrane;GO:0012505//endomembrane system;GO:0016020//membrane;GO:0016021//integral component of membrane;GO:0030176//integral component of endoplasmic reticulum membrane;GO:0031224//intrinsic component of …	GO:0003674//molecular_function;GO:0003824//catalytic activity;GO:0004312//fatty acid synthase activity;GO:0009922//fatty acid elongase activity;GO:0016740//transferase activity;GO:0016746//acyltransferase activity;GO:0016747//acyltransferase activity, transferring groups other than amino-acyl groups;	ko01040(Biosynthesis of unsaturated fatty acids);ko00062(Fatty acid elongation)
gene-CJI97_000513	2406	175.804	2155	164.542	3371	203.124	3100	148.623	2141	176.509	2922	148.004	1677	140.156	2586	217.776	3181	177.173	PGLS01000001.1	1142244	1142996	+	753	gene-CJI97_000513	-	-	-	-	sp|P38256|YBU6_YEAST Probable thioesterase YBR096W OS=Saccharomyces cerevisiae (strain ATCC 204508 / S288c) OX=559292 GN=YBR096W PE=1 SV=1	XP_023911521.1 uncharacterized protein LOC112023133 [Quercus suber]	-	-	-	-
gene-CJI97_000514	4326	262.716	4150	263.357	6324	316.709	5352	213.259	3817	261.541	5816	244.842	3618	251.313	4218	295.226	5846	270.619	PGLS01000001.1	1143059	1143964	-	906	gene-CJI97_000514	GO:0003674;GO:0003824;GO:0004842;GO:0005575;GO:0005622;GO:0005623;GO:0005634;GO:0005737;GO:0005739;GO:0005829;GO:0006464;GO:0006807;GO:0008150;GO:0008152;GO:0009987;GO:0016567;GO:0016740;GO:0019538;GO:0019787;GO:0032446;GO:0036211;GO:0043170;GO:0043226;GO:0043227;GO:0043229;GO:0043231;GO:0043412;GO:0044237;GO:0044238;GO:0044260;GO:0044267;GO:0044424;GO:0044444;GO:0044464;GO:0061630;GO:0061659;GO:…	K10592	-	-	sp|Q756G2|TOM1_ASHGO Probable E3 ubiquitin-protein ligase TOM1 OS=Ashbya gossypii (strain ATCC 10895 / CBS 109.51 / FGSC 9923 / NRRL Y-1056) OX=284811 GN=TOM1 PE=3 SV=2	XP_023923806.1 E3 ubiquitin-protein ligase TOM1-like [Quercus suber]	GO:0006464//cellular protein modification process;GO:0006807//nitrogen compound metabolic process;GO:0008150//biological_process;GO:0008152//metabolic process;GO:0009987//cellular process;GO:0016567//protein ubiquitination;GO:0019538//protein metabolic process;GO:0032446//protein modification by small protein conjugation;GO:0036211//protein modification process;GO:0043170//macromolecule metabolic…	GO:0005575//cellular_component;GO:0005622//intracellular anatomical structure;GO:0005623//obsolete cell;GO:0005634//nucleus;GO:0005737//cytoplasm;GO:0005739//mitochondrion;GO:0005829//cytosol;GO:0043226//organelle;GO:0043227//membrane-bounded organelle;GO:0043229//intracellular organelle;GO:0043231//intracellular membrane-bounded organelle;GO:0044424//obsolete intracellular part;GO:0044444//obsol…	GO:0003674//molecular_function;GO:0003824//catalytic activity;GO:0004842//ubiquitin-protein transferase activity;GO:0016740//transferase activity;GO:0019787//ubiquitin-like protein transferase activity;GO:0061630//ubiquitin protein ligase activity;GO:0061659//ubiquitin-like protein ligase activity;GO:0140096//catalytic activity, acting on a protein;	ko04120(Ubiquitin mediated proteolysis)
gene-CJI97_000515	27151	171.002	23654	155.675	34494	179.155	32565	134.573	16663	118.41	31769	138.701	24499	176.486	25547	185.44	33937	162.925	PGLS01000001.1	1144099	1152834	-	8736	gene-CJI97_000515	-	-	-	-	sp|Q756G2|TOM1_ASHGO Probable E3 ubiquitin-protein ligase TOM1 OS=Ashbya gossypii (strain ATCC 10895 / CBS 109.51 / FGSC 9923 / NRRL Y-1056) OX=284811 GN=TOM1 PE=3 SV=2	XP_023923806.1 E3 ubiquitin-protein ligase TOM1-like [Quercus suber]	-	-	-	-
gene-CJI97_000516	797	32.1258	866	36.4763	1047	34.8026	1164	30.7851	729	33.1544	1277	35.6819	668	30.7977	629	29.221	916	28.1443	PGLS01000001.1	1154459	1155823	+	1365	gene-CJI97_000516	-	K10873	-	-	sp|Q6BJ51|RAD52_DEBHA DNA repair and recombination protein RAD52 OS=Debaryomyces hansenii (strain ATCC 36239 / CBS 767 / BCRC 21394 / JCM 1990 / NBRC 0083 / IGC 2968) OX=284592 GN=RAD52 PE=3 SV=1	XP_023925510.1 DNA repair and recombination protein radC-like [Quercus suber]	-	-	-	ko03440(Homologous recombination)
gene-CJI97_000517	1426	60.1226	1372	60.4462	1369	47.5982	2276	62.9625	1157	55.0388	1974	57.6934	1141	55.0237	898	43.6358	910	29.2455	PGLS01000001.1	1156973	1158277	+	1305	gene-CJI97_000517	GO:0003674;GO:0003824;GO:0005488;GO:0005515;GO:0005575;GO:0005622;GO:0005623;GO:0005737;GO:0006464;GO:0006807;GO:0008150;GO:0008152;GO:0008641;GO:0009987;GO:0016874;GO:0016877;GO:0019538;GO:0019781;GO:0032446;GO:0036211;GO:0043170;GO:0043412;GO:0044237;GO:0044238;GO:0044260;GO:0044267;GO:0044424;GO:0044464;GO:0045116;GO:0046982;GO:0046983;GO:0070647;GO:0071704;GO:1901564	K10686	-	-	sp|Q54QG9|UBA3_DICDI NEDD8-activating enzyme E1 catalytic subunit OS=Dictyostelium discoideum OX=44689 GN=uba3 PE=1 SV=1	XP_023905196.1 NEDD8-activating enzyme E1 catalytic subunit-like [Quercus suber]	GO:0006464//cellular protein modification process;GO:0006807//nitrogen compound metabolic process;GO:0008150//biological_process;GO:0008152//metabolic process;GO:0009987//cellular process;GO:0019538//protein metabolic process;GO:0032446//protein modification by small protein conjugation;GO:0036211//protein modification process;GO:0043170//macromolecule metabolic process;GO:0043412//macromolecule …	GO:0005575//cellular_component;GO:0005622//intracellular anatomical structure;GO:0005623//obsolete cell;GO:0005737//cytoplasm;GO:0044424//obsolete intracellular part;GO:0044464//obsolete cell part;	GO:0003674//molecular_function;GO:0003824//catalytic activity;GO:0005488//binding;GO:0005515//protein binding;GO:0008641//ubiquitin-like modifier activating enzyme activity;GO:0016874//ligase activity;GO:0016877//ligase activity, forming carbon-sulfur bonds;GO:0019781//NEDD8 activating enzyme activity;GO:0046982//protein heterodimerization activity;GO:0046983//protein dimerization activity;	ko04120(Ubiquitin mediated proteolysis)
gene-CJI97_000518	1139	74.6059	1186	81.1766	1414	76.3778	1873	80.4968	950	70.2086	1815	82.4113	1033	77.392	817	61.6765	650	32.4535	PGLS01000001.1	1158285	1159124	-	840	gene-CJI97_000518	-	-	-	-	sp|P53264|CLD1_YEAST Cardiolipin-specific deacylase 1, mitochondrial OS=Saccharomyces cerevisiae (strain ATCC 204508 / S288c) OX=559292 GN=CLD1 PE=1 SV=1	XP_023925549.1 probable cardiolipin-specific deacylase, mitochondrial [Quercus suber]	-	-	-	-
gene-CJI97_000519	36181	1072.01	28982	897.309	44798	1094.57	56265	1093.82	37651	1258.67	51404	1055.78	32989	1117.98	29217	997.701	25842	583.636	PGLS01000001.1	1161960	1163816	+	1857	gene-CJI97_000519	-	K00423	-	-	sp|P78591|FET3_CANAX Iron transport multicopper oxidase FET3 OS=Candida albicans OX=5476 GN=FET3 PE=3 SV=1	KAB8437403.1 hypothetical protein FH972_025081 [Carpinus fangiana]	-	-	-	ko00053(Ascorbate and aldarate metabolism)
gene-CJI97_000520	1548	53.067	1551	55.56	1618	45.7405	2391	53.7805	1280	49.5086	2205	52.399	1429	56.0315	1241	49.0313	1275	33.3168	PGLS01000001.1	1164335	1165939	+	1605	gene-CJI97_000520	-	K12398	-	-	sp|Q750L8|AP3M_ASHGO AP-3 complex subunit mu OS=Ashbya gossypii (strain ATCC 10895 / CBS 109.51 / FGSC 9923 / NRRL Y-1056) OX=284811 GN=APM3 PE=3 SV=2	XP_023923681.1 AP-2 complex subunit mu-A-like [Quercus suber]	-	-	-	-
gene-CJI97_000521	361	71.1921	393	80.9868	464	75.459	622	80.4834	344	76.5421	570	77.922	264	59.549	472	107.279	659	99.0625	PGLS01000001.1	1166004	1166378	-	279	gene-CJI97_000521	GO:0003674;GO:0005575;GO:0005622;GO:0005623;GO:0005737;GO:0005783;GO:0005789;GO:0006066;GO:0006464;GO:0006486;GO:0006493;GO:0006497;GO:0006505;GO:0006506;GO:0006629;GO:0006643;GO:0006644;GO:0006650;GO:0006661;GO:0006664;GO:0006720;GO:0006793;GO:0006796;GO:0006807;GO:0008150;GO:0008152;GO:0008610;GO:0008654;GO:0009058;GO:0009059;GO:0009100;GO:0009101;GO:0009247;GO:0009987;GO:0012505;GO:0016020;GO:…	K09658	-	-	sp|O94777|DPM2_HUMAN Dolichol phosphate-mannose biosynthesis regulatory protein OS=Homo sapiens OX=9606 GN=DPM2 PE=1 SV=3	KAF1855107.1 hypothetical protein Lal_00001559 [Lupinus albus]	GO:0006066//alcohol metabolic process;GO:0006464//cellular protein modification process;GO:0006486//protein glycosylation;GO:0006493//protein O-linked glycosylation;GO:0006497//protein lipidation;GO:0006505//GPI anchor metabolic process;GO:0006506//GPI anchor biosynthetic process;GO:0006629//lipid metabolic process;GO:0006643//membrane lipid metabolic process;GO:0006644//phospholipid metabolic pr…	GO:0005575//cellular_component;GO:0005622//intracellular anatomical structure;GO:0005623//obsolete cell;GO:0005737//cytoplasm;GO:0005783//endoplasmic reticulum;GO:0005789//endoplasmic reticulum membrane;GO:0012505//endomembrane system;GO:0016020//membrane;GO:0031501//mannosyltransferase complex;GO:0031984//organelle subcompartment;GO:0032991//protein-containing complex;GO:0033185//dolichol-phosph…	GO:0003674//molecular_function;GO:0030234//enzyme regulator activity;GO:0098772//molecular function regulator;	ko00563(Glycosylphosphatidylinositol (GPI)-anchor biosynthesis);ko00510(N-Glycan biosynthesis)
[truncated: 5,192 more rows]
